# Supplementary material for: Investigation of potential targets of Porphyromonas CRISPRs among the genomes of Porphyromonas species
Source: PLoS One. 2017 Aug 24;12(8):e0183752. doi: 10.1371/journal.pone.0183752 (PMC5570325; doi:10.1371/journal.pone.0183752)
Supplement: S1 Table — (XLSX) [file pone.0183752.s005.xlsx]

## Sheet: S1
S1 Table. Genomic information of Porphyromonas strains used in this study.
Species	Strain	Genome size (bp)	Number of contig	N50 (bp)	k-mera	Data source	GC content (%)	# of CDS	# of tRNA gene	# of rRNA gene
Porphyromonas gingivalis	ATCC 33277	2354886	1	2354886	-	NC_010729	48.4	2133	53	12
Porphyromonas gingivalis	ATCC 53977	2201370	41	112495	89	DRX019659	48.6	1967	46	3
Porphyromonas gingivalis	W50	2242062	104	33147	-	AJZS01	48.3	2071	48	3
Porphyromonas gingivalis	W83	2343476	1	2343476	-	NC_002950	48.3	2178	53	12
Porphyromonas gingivalis	D3	2235452	62	71035	97	DRX019660	48.6	2003	46	3
Porphyromonas gingivalis	D4	2234047	81	43466	89	DRX019661	48.6	1998	48	4
Porphyromonas gingivalis	D5	2303342	146	29118	67	DRX019662	48.3	2028	45	3
Porphyromonas gingivalis	D8	2192156	101	38217	89	DRX019663	48.5	1950	46	6
Porphyromonas gingivalis	D9	2174186	150	23392	77	DRX019664	48.5	1921	46	4
Porphyromonas gingivalis	D12	2215055	171	20600	79	DRX019665	48.5	1952	47	3
Porphyromonas gingivalis	D26	2196111	169	20669	75	DRX019666	48.6	1952	47	2
Porphyromonas gingivalis	D14	2245027	204	17885	69	DRX019667	48.3	1976	41	3
Porphyromonas gingivalis	D15	2256409	194	18947	81	DRX019668	48.3	2006	47	3
Porphyromonas gingivalis	D16	2266368	176	23037	89	DRX019669	48.2	2002	47	3
Porphyromonas gingivalis	D17	2265933	172	24763	85	DRX019670	48.2	2010	47	3
Porphyromonas gingivalis	D18	2231321	164	22836	87	DRX019671	48.4	1991	47	3
Porphyromonas gingivalis	D19	2217380	178	22957	75	DRX019672	48.5	1954	45	3
Porphyromonas gingivalis	D22	2207928	228	15603	75	DRX019673	48.5	1940	44	3
Porphyromonas gingivalis	D23	2204033	251	13346	77	DRX019674	48.5	1917	45	3
Porphyromonas gingivalis	D28	2501310	86	78874	97	DRX019675	48.1	2246	47	3
Porphyromonas gingivalis	D29	2477593	90	69220	77	DRX019676	48.1	2225	47	5
Porphyromonas gingivalis	D45	2490426	87	66283	83	DRX019677	48.1	2233	47	4
Porphyromonas gingivalis	D32	2260256	214	14754	75	DRX019678	48.8	2025	48	3
Porphyromonas gingivalis	D33	2226868	270	12299	79	DRX019679	48.9	1993	45	4
Porphyromonas gingivalis	D34	2232938	227	14526	69	DRX019680	48.8	2008	39	3
Porphyromonas gingivalis	D39	2253995	85	55528	95	DRX019681	48.4	2022	47	3
Porphyromonas gingivalis	D40	2308949	127	38141	75	DRX019682	48.5	2096	48	3
Porphyromonas gingivalis	D41	2324166	115	37585	93	DRX019683	48.5	2098	48	6
Porphyromonas gingivalis	PC9	2240805	123	33556	93	DRX019684	48.5	1997	47	5
Porphyromonas gingivalis	PC13	2237974	129	35940	93	DRX019685	48.5	1991	47	5
Porphyromonas gingivalis	FK2	2249085	142	23403	95	DRX019686	48.5	1996	47	5
Porphyromonas gingivalis	KS14	2222520	71	64688	99	DRX019687	48.6	2005	46	3
Porphyromonas gingivalis	L1	2344921	143	29923	85	DRX019688	48.4	2086	47	3
Porphyromonas gingivalis	US4	2394544	73	90718	83	DRX019689	48.5	2148	48	3
Porphyromonas gingivalis	TDC59	2257969	123	33170	87	DRX019690	48.4	2023	47	3
Porphyromonas gingivalis	TDC60	2339898	1	2339898	-	NC_015571	48.3	2217	53	3
Porphyromonas gingivalis	TDC117	2282332	55	102197	87	DRX019691	48.4	2041	47	3
Porphyromonas gingivalis	TDC129	2282795	79	77825	85	DRX019692	48.3	2029	47	6
Porphyromonas gingivalis	TDC222	2352679	86	79944	77	DRX019693	48.3	2101	47	3
Porphyromonas gingivalis	TDC225	2457958	98	54456	99	DRX019694	48.4	2204	48	4
Porphyromonas gingivalis	TDC243	2330481	63	69894	87	DRX019695	48.6	2118	48	4
Porphyromonas gingivalis	TDC260	2242680	141	33960	135	DRX019696	48.3	1978	47	5
Porphyromonas gingivalis	TDC275	2379854	134	34322	223	DRX019697	48.2	2153	47	7
Porphyromonas gingivalis	TDC280	2366080	94	53477	87	DRX019698	48.5	2132	47	3
Porphyromonas gingivalis	HG184	2262143	106	37571	99	DRX019699	48.6	2007	47	5
Porphyromonas gingivalis	HG564	2203599	137	24365	93	DRX019700	48.5	1976	47	4
Porphyromonas gingivalis	HG1025	2225125	57	85320	171	DRX019701	48.5	1970	47	4
Porphyromonas gingivalis	HW24D1	2161197	123	31182	95	DRX019702	48.6	1921	47	9
Porphyromonas gingivalis	ESO101	2193114	208	18696	69	DRX019703	48.6	1909	45	3
Porphyromonas gingivalis	ESO132	2213665	164	21398	79	DRX019704	48.6	1963	45	3
Porphyromonas gingivalis	OS30-2	2253969	143	27423	87	DRX019705	48.7	2039	48	3
Porphyromonas gingivalis	OS54-1	2204900	212	16135	67	DRX019706	48.9	1965	39	3
Porphyromonas gingivalis	OS61	2200222	272	12840	61	DRX019707	48.9	1956	39	3
Porphyromonas gingivalis	OMZ314	2072428	242	12520	71	DRX019708	49.1	1814	39	3
Porphyromonas gingivalis	Co5	2183078	250	13289	61	DRX019709	48.8	1945	39	3
Porphyromonas gingivalis	JCVI-SC001	2398196	282	23337	-	APMB01	48.3	2173	42	3
Porphyromonas gingivalis	F0185	2246368	113	37728	-	AWVC01	48.5	2010	45	3
Porphyromonas gingivalis	F0566	2306092	192	23900	-	AWVD01	48.4	2041	45	3
Porphyromonas gingivalis	F0568	2334744	154	32910	-	AWUU01	48.4	2116	46	3
Porphyromonas gingivalis	F0569	2249227	111	41649	-	AWUV01	48.4	2005	46	3
Porphyromonas gingivalis	F0570	2282791	117	40863	-	AWUW01	48.5	2061	44	3
Porphyromonas gingivalis	W4087	2216597	114	37287	-	AWVE01	48.5	1993	45	3
Porphyromonas gingivalis	HG66	2441780	1	2441780	-	CP007756	48.1	2215	53	12
Porphyromonas gingivalis	SJD2	2328850	117	32167	-	ASYL01	48.4	2155	47	3
Porphyromonas asaccharolytica	DSM 20707	2186370	1	2186370	-	NC_015501	52.5	1652	47	6
Porphyromonas asaccharolytica	PR426713P-I	2199119	58	61642	-	AENO01	52.3	1664	45	4
Porphyromonas bennonis	JCM 16335 = DSM 23058	2023240	87	45753	-	AQWR01	56.3	1535	41	4
Porphyromonas cangingivalis	JCM 15983	2356153	48	103245	-	BAKR01	47.6	2501	41	5
Porphyromonas cangingivalis	COT-109_OH1379	2364672	23	227673	-	JQJF01	47.7	1981	43	5
Porphyromonas cangingivalis	COT-109_OH1386	2441844	65	100405	-	JQJD01	47.5	2105	46	6
Porphyromonas canoris	COT-108_OH1224	2308674	21	356707	-	JQZX01	44.6	2076	46	5
Porphyromonas canoris	OH2762	2202536	14	351685	-	JQZV01	44.8	2001	46	4
Porphyromonas cansulci	JCM 13913	2108435	89	63122	-	BAOV01	45.4	2041	51	3
Porphyromonas catoniae	F0037	2106821	19	196643	-	AMEQ01	51	1745	47	4
Porphyromonas catoniae	ATCC 51270	2040170	25	168637	-	JDFF01	51	1662	46	5
Porphyromonas crevioricanis	JCM 15906	2044812	118	46040	-	BAOU01	45.3	1956	48	3
Porphyromonas crevioricanis	COT-253_OH2125	2105287	14	491012	-	JQJB01	45.4	2038	49	3
Porphyromonas crevioricanis	COT-253_OH1447	2161087	30	144469	-	JQJC01	45.5	2072	49	3
Porphyromonas endodontalis	ATCC 35406	2064508	37	142500	-	ACNN01	47.5	1908	46	3
Porphyromonas gingivicanis	JCM 15907	2054250	35	348213	-	BAKX01	42.7	2290	44	3
Porphyromonas gingivicanis	COT-022_OH1391	1983480	19	255048	-	JQZW01	42.7	1881	44	3
Porphyromonas gulae	DSM 15663	2315387	63	61841	-	ARJN01	48.6	2080	47	7
Porphyromonas gulae	COT-052_OH1355	2340176	45	151716	-	JRAG01	48.6	2073	49	3
Porphyromonas gulae	COT-052_OH3498	2252833	72	67961	-	JRAF01	48.8	1953	49	3
Porphyromonas gulae	COT-052_OH3856	2388563	31	131574	-	JRAT01	48.5	2116	49	4
Porphyromonas gulae	COT-052_OH2179	2442276	26	247543	-	JRAJ01	48.4	2195	47	5
Porphyromonas gulae	COT-052_OH3439	2588710	163	55832	-	JRAK01	48.1	2335	46	3
Porphyromonas gulae	COT-052_OH1451	2463382	89	46861	-	JRAI01	48.5	2216	48	3
Porphyromonas gulae	COT-052_OH4119	2287426	52	154457	-	JRAL01	48.9	2013	48	4
Porphyromonas gulae	COT-052_OH3471	2371923	44	134999	-	JRAQ01	48.6	2095	47	3
Porphyromonas gulae	OH3161B	2335601	47	149377	-	JQJE01	48.7	2075	50	3
Porphyromonas gulae	COT-052_OH2857	2333447	53	78081	-	JRFD01	48.7	2080	49	5
Porphyromonas levii	DSM 23370	2516477	124	35623	-	ARBX01	45.7	2162	44	2
Porphyromonas macacae	DSM 20710	2199931	44	105323	-	BAKQ01	43.6	2380	43	3
Porphyromonas macacae	JCM 15984	2324569	69	101168	-	BAKS01	43	2586	44	3
Porphyromonas macacae	COT-192_OH2859	2363316	32	207096	-	JRFA01	43.2	2219	47	3
Porphyromonas macacae	COT-192_OH2631	2313874	48	1255122	-	JRFB01	43.3	2107	47	3
Porphyromonas somerae	DSM 23386	2356678	95	43259	-	AQVC01	47.1	1912	45	1
Porphyromonas uenonis	60-3	2242885	250	65101	-	ACLR01	52.5	1782	45	5
Porphyromonas uenonis	JCM 13868 = DSM 23387	2260105	112	33384	-	BAJM01	52.7	2058	45	3
Porphyromonas sp. oral taxon 278	W7784	2163634	39	356430	-	AWUX01	55.6	1678	47	6
Porphyromonas sp. oral taxon 279	F0450	2265201	51	117703	-	ALKJ01	55.5	1710	48	11
Porphyromonas sp. KLE 1280	KLE 1280	2203412	8	403144	-	JNOS01	55.7	1664	48	11
Porphyromonas sp. 31_2	31_2	4887173	13	1021397	-	ACUD01	45.2	4507	68	11
Porphyromonas sp. UQD_349_COT-052_OH4946	UQD_349_COT-052_OH4946	2384876	34	169169	-	JQZY01	48.5	2137	49	4
Porphyromonas sp. COT-108_OH1349	COT-108_OH1349	2330607	43	294161	-	JRAH01	44.6	2134	48	6
Porphyromonas sp. COT-239_OH1446	COT-239_OH1446	1961776	37	133546	-	JRAO01	53.9	1686	45	2
Porphyromonas sp. COT_108-OH2963	COT_108-OH2963	2179370	21	225693	-	JRAP01	44.6	1960	45	2
Porphyromonas sp. COT-290_OH860	COT-290_OH860	2343073	82	60215	-	JRAR01	49.7	1853	45	3
Porphyromonas sp. COT-290_OH3588CRE	COT-290_OH3588CRE	2293773	48	183859	-	JRFC01	49.9	1817	45	4
a) Only the values for the genomes assembled in this study are shown.
