# Supplementary material for: Investigation of potential targets of Porphyromonas CRISPRs among the genomes of Porphyromonas species
Source: PLoS One. 2017 Aug 24;12(8):e0183752. doi: 10.1371/journal.pone.0183752 (PMC5570325; doi:10.1371/journal.pone.0183752)
Supplement: S2 Table — (XLSX) [file pone.0183752.s006.xlsx]

## Sheet: S2
S2 Table. The number of CRISPR loci in 23 Porphyromonas species.
Species	Repeat type																		Total
	30.1	30.2	30.3	30.4	32.1	32.2	36.1	36.2	36.3	36.4	37.1	37.2	37.3	37.4	38.1	46.1	47.1	47.2
Porphyromonas asaccharolytica	-	-	-	-	2	-	-	-	-	-	-	-	-	-	-	-	-	-	2
Porphyromonas bennonis	-	-	-	-	1	1	-	-	-	-	-	-	-	-	-	-	-	1	3
Porphyromonas cangingivalis	-	-	-	-	7	-	-	-	-	-	-	7	-	-	-	-	-	-	14
Porphyromonas canoris	-	-	3	-	-	-	-	-	-	-	-	2	-	-	-	-	-	-	5
Porphyromonas cansulci	-	-	-	2	-	-	-	-	1	-	-	-	-	-	-	-	-	-	3
Porphyromonas catoniae	-	-	-	-	-	-	-	-	-	-	-	-	-	-	-	-	2	-	2
Porphyromonas crevioricanis	-	-	-	5	-	-	-	-	3	-	1	-	-	-	-	-	-	-	9
Porphyromonas endodontalis	-	-	1	-	2	-	-	-	-	-	-	-	-	-	-	-	-	-	3
Porphyromonas gingivalis	106	1	-	-	-	-	64	41	-	-	24	-	-	-	-	55	-	-	291
Porphyromonas gingivicanis	-	-	-	9	2	-	-	-	-	-	-	4	-	-	-	-	-	-	15
Porphyromonas gulae	17	-	-	-	2	-	10	1	-	-	11	-	-	-	-	6	-	-	47
Porphyromonas levii	-	-	-	1	-	-	-	-	-	-	-	-	-	-	-	-	-	-	1
Porphyromonas macacae	3	-	-	-	1	-	-	-	-	2	-	-	-	-	-	-	-	-	6
Porphyromonas somerae	-	-	-	-	-	-	-	-	-	-	-	-	-	-	1	-	-	-	1
Porphyromonas uenonis	-	-	-	-	5	-	-	-	-	-	-	-	3	-	-	-	-	-	8
Porphyromonas sp. oral taxon 278	-	-	-	-	6	-	-	-	-	-	-	-	-	-	-	-	2	-	8
Porphyromonas sp. oral taxon 279	-	-	-	-	1	-	-	-	-	-	-	-	-	-	-	-	-	-	1
Porphyromonas sp. KLE 1280	-	-	-	-	1	-	-	-	-	-	-	-	-	-	-	-	1	-	2
Porphyromonas sp. 31_2	-	-	-	-	-	1	-	-	-	-	-	-	-	-	-	-	-	1	2
Porphyromonas sp. UQD_349_COT-052_OH4946	1	-	-	-	-	-	1	-	-	-	1	-	-	-	-	1	-	-	4
Porphyromonas sp. COT-108_OH1349	-	-	1	-	-	-	-	-	-	-	-	1	-	-	-	-	-	-	2
Porphyromonas sp. COT-239_OH1446	-	-	-	-	3	-	-	-	-	-	-	-	-	1	-	-	-	-	4
Porphyromonas sp. COT-108_OH2963	-	-	1	-	-	-	-	-	-	-	-	1	-	-	-	-	-	-	2
Total	127	1	6	17	33	2	75	42	4	2	37	15	3	1	1	62	5	2	435
