# Supplementary material for: Investigation of potential targets of Porphyromonas CRISPRs among the genomes of Porphyromonas species
Source: PLoS One. 2017 Aug 24;12(8):e0183752. doi: 10.1371/journal.pone.0183752 (PMC5570325; doi:10.1371/journal.pone.0183752)
Supplement: S3 Table — (XLSX) [file pone.0183752.s007.xlsx]

## Sheet: S3
S3 Table. The number of CRISPR spacers in 23 Porphyromonas species.
Species	Repeat type																		Total
	30.1	30.2	30.3	30.4	32.1	32.2	36.1	36.2	36.3	36.4	37.1	37.2	37.3	37.4	38.1	46.1	47.1	47.2
Porphyromonas asaccharolytica	-	-	-	-	89	-	-	-	-	-	-	-	-	-	-	-	-	-	89
Porphyromonas bennonis	-	-	-	-	10	4	-	-	-	-	-	-	-	-	-	-	-	3	17
Porphyromonas cangingivalis	-	-	-	-	226	-	-	-	-	-	-	64	-	-	-	-	-	-	290
Porphyromonas canoris	-	-	209	-	-	-	-	-	-	-	-	34	-	-	-	-	-	-	243
Porphyromonas cansulci	-	-	-	42	-	-	-	-	12	-	-	-	-	-	-	-	-	-	54
Porphyromonas catoniae	-	-	-	-	-	-	-	-	-	-	-	-	-	-	-	-	17	-	17
Porphyromonas crevioricanis	-	-	-	135	-	-	-	-	22	-	7	-	-	-	-	-	-	-	164
Porphyromonas endodontalis	-	-	2	-	6	-	-	-	-	-	-	-	-	-	-	-	-	-	8
Porphyromonas gingivalis	2267	3	-	-	-	-	437	260	-	-	182	-	-	-	-	659	-	-	3808
Porphyromonas gingivicanis	-	-	-	89	10	-	-	-	-	-	-	24	-	-	-	-	-	-	123
Porphyromonas gulae	597	-	-	-	38	-	95	10	-	-	98	-	-	-	-	169	-	-	1007
Porphyromonas levii	-	-	-	46	-	-	-	-	-	-	-	-	-	-	-	-	-	-	46
Porphyromonas macacae	156	-	-	-	15	-	-	-	-	22	-	-	-	-	-	-	-	-	193
Porphyromonas somerae	-	-	-	-	-	-	-	-	-	-	-	-	-	-	2	-	-	-	2
Porphyromonas uenonis	-	-	-	-	103	-	-	-	-	-	-	-	32	-	-	-	-	-	135
Porphyromonas sp. oral taxon 278	-	-	-	-	25	-	-	-	-	-	-	-	-	-	-	-	8	-	33
Porphyromonas sp. oral taxon 279	-	-	-	-	42	-	-	-	-	-	-	-	-	-	-	-	-	-	42
Porphyromonas sp. KLE 1280	-	-	-	-	66	-	-	-	-	-	-	-	-	-	-	-	6	-	72
Porphyromonas sp. 31_2	-	-	-	-	-	10	-	-	-	-	-	-	-	-	-	-	-	11	21
Porphyromonas sp. UQD_349_COT-052_OH4946	105	-	-	-	-	-	14	-	-	-	6	-	-	-	-	20	-	-	145
Porphyromonas sp. COT-108_OH1349	-	-	55	-	-	-	-	-	-	-	-	18	-	-	-	-	-	-	73
Porphyromonas sp. COT-239_OH1446	-	-	-	-	83	-	-	-	-	-	-	-	-	12	-	-	-	-	95
Porphyromonas sp. COT-108_OH2963	-	-	185	-	-	-	-	-	-	-	-	34	-	-	-	-	-	-	219
Total	3125	3	451	312	713	14	546	270	34	22	293	174	32	12	2	848	31	14	6896
