# Supplementary material for: Investigation of potential targets of Porphyromonas CRISPRs among the genomes of Porphyromonas species
Source: PLoS One. 2017 Aug 24;12(8):e0183752. doi: 10.1371/journal.pone.0183752 (PMC5570325; doi:10.1371/journal.pone.0183752)
Supplement: S4 Table — (XLSX) [file pone.0183752.s008.xlsx]

## Sheet: S4
S4 Table. Porphyromonas CRISPR spacers identified in this study.
Species	Strain	Repeat type	Serial numbera	Nucleotide sequence (5' - 3')
Porphyromonas gingivalis	ATCC 33277	36.2	1	TTAGTAGCAATAACGAAGAAGTGTCTTAGC
Porphyromonas gingivalis	ATCC 33277	36.2	2	TTCATCAAGAATTTGTTTTGTTAGAGTTCG
Porphyromonas gingivalis	ATCC 33277	36.2	3	GGAGATGGCGTAGAGGCACAAAGAGCCTAC
Porphyromonas gingivalis	ATCC 33277	36.2	4	CATGCTGTATTTTTATTATCATACTGAAA
Porphyromonas gingivalis	ATCC 33277	36.2	5	ATGATTCGCTATTTTGTCCCCGTTGCGGGA
Porphyromonas gingivalis	ATCC 33277	36.2	6	TCTTCGTTTTTGCCGCACGGGCGTTTCTTT
Porphyromonas gingivalis	ATCC 33277	36.2	7	ACTTTCTATCTTCATTAAAGAATGCTACACCT
Porphyromonas gingivalis	ATCC 33277	36.2	8	TTGTCATAATATTTGTTGTTTGTATTGTTT
Porphyromonas gingivalis	ATCC 33277	36.2	9	TACCGAAGCCACTGACCCAACTACATTATT
Porphyromonas gingivalis	ATCC 33277	36.2	10	TTTAGAGTGGTTTCTAATGCTTCTAGTTTT
Porphyromonas gingivalis	ATCC 33277	36.2	11	AATTGTTCCATTATATCGTGCTTATTTGAA
Porphyromonas gingivalis	ATCC 33277	36.2	12	TTTAGAGTGGTTTCTAATGCTTCTAGTTTT
Porphyromonas gingivalis	ATCC 33277	36.1	1	TGTTTCGTTGTAGTCTTCATCGAAGTAACG
Porphyromonas gingivalis	ATCC 33277	36.1	2	GGCAAAGGATTACTATATTTTACCTTATTA
Porphyromonas gingivalis	ATCC 33277	36.1	3	CAAGTGGAATTAATCTTTTTTCTTCTTTAC
Porphyromonas gingivalis	ATCC 33277	36.1	4	TCCATTTACTAACTCGTGTAGCACGAGTAG
Porphyromonas gingivalis	ATCC 33277	30.1	1	AAACGAAATGAAAAAGACAACAAACAGAAGACCCTC
Porphyromonas gingivalis	ATCC 33277	30.1	2	GTGCCAGCTGCAGGGGGATGACATAGCCATTGACGA
Porphyromonas gingivalis	ATCC 33277	30.1	3	GTGCCAGCTGCAGGGGGATGACATAGCCATTGACGA
Porphyromonas gingivalis	ATCC 33277	30.1	4	TCCGCGCCGCGAGGTGGAGACCCTGCCGGAGGCGAA
Porphyromonas gingivalis	ATCC 33277	30.1	5	CCTGAGAAAGAGGGGAGGGAGGAGCGATAGACGAAGT
Porphyromonas gingivalis	ATCC 33277	30.1	6	CGAGAATCTATTGAGTAGCGAAGTCGTCACAAAGAT
Porphyromonas gingivalis	ATCC 33277	30.1	7	AGCCATAGCTCTTCAATTTCAATTTCTTCTTTTAAT
Porphyromonas gingivalis	ATCC 33277	30.1	8	CGAAAATAACAAAAATAGATATATTTATAAAAAAGA
Porphyromonas gingivalis	ATCC 33277	30.1	9	ACTCTTATCATCTACTATCTCAAAAGCTCTTTTT
Porphyromonas gingivalis	ATCC 33277	30.1	10	TCGCTATAACCCTATGTGATTCAGGAATCGGCTTGCTA
Porphyromonas gingivalis	ATCC 33277	30.1	11	GAAACATTCGAGCCGTATTCAATTACGCCATCAATG
Porphyromonas gingivalis	ATCC 33277	30.1	12	CACCCATTGTGCCGCCGTCCTGACCGAAAACTTCTTTA
Porphyromonas gingivalis	ATCC 33277	30.1	13	TCGCTATAACCCTATGTGATTCAGGAATCGGCTTGCTA
Porphyromonas gingivalis	ATCC 33277	30.1	14	GAAACATTCGAGCCGTATTCAATTACGCCATCAATG
Porphyromonas gingivalis	ATCC 33277	30.1	15	CACCCATTGTGCCGCCGTCCTGACCGAAAACTTCTTTA
Porphyromonas gingivalis	ATCC 33277	30.1	16	TCGCTATAACCCTATGTGATTCAGGAATCGGCTTGCTA
Porphyromonas gingivalis	ATCC 33277	30.1	17	GAAACATTCGAGCCGTATTCAATTACGCCATCAATG
Porphyromonas gingivalis	ATCC 33277	30.1	18	CACCCATTGTGCCGCCGTCCTGACCGAAAACTTCTTTA
Porphyromonas gingivalis	ATCC 33277	30.1	19	ATTTCTTCATCTCGCGCTTGCTCAAAAGCGCGTTCA
Porphyromonas gingivalis	ATCC 33277	30.1	20	TGCATCAAGTCACGAACTTTCTGCGAGATGGAAA
Porphyromonas gingivalis	ATCC 33277	30.1	21	CCGTCTCGAAAAAATATCGGGACGTTTTTGTTTTCT
Porphyromonas gingivalis	ATCC 33277	30.1	22	CTCCTTCACTTTGTCGACAATGTGCACTGTATTTG
Porphyromonas gingivalis	ATCC 33277	30.1	23	AGGCGGAGTATCTCTTTGCCACCCAGTCCGCGCGCA
Porphyromonas gingivalis	ATCC 33277	30.1	24	CGTAACCGCCTCGGTAGACCGCTCCGCACGGTCGTT
Porphyromonas gingivalis	ATCC 33277	30.1	25	GTGCATTCCGGACAGCTTTCGCTTAAAAAGTTAGCGG
Porphyromonas gingivalis	ATCC 33277	30.1	26	AAGAACGAACGCCTGCGCGATAAGCACCGCGAGCGTA
Porphyromonas gingivalis	ATCC 33277	30.1	27	ATTTACCTGCAGACTTGTGCCCACCCACTTGATAGA
Porphyromonas gingivalis	ATCC 33277	30.1	28	TGGTCACGGAGCGATACCATGAGTGTTTAGTAGATG
Porphyromonas gingivalis	ATCC 33277	30.1	29	CGGAGGAGATCAGCTATGCGGATGATACCACCCGTG
Porphyromonas gingivalis	ATCC 33277	30.1	30	TCAGAAAACTCGCGTCCATCTGATAGATGTACACGA
Porphyromonas gingivalis	ATCC 33277	30.1	31	TAAACGATCGAGGCGCGGAGACCCTCCTTGCCAGTA
Porphyromonas gingivalis	ATCC 33277	30.1	32	CCGTTCAGGAAAAAGTAACCGAGCTGAAGACCATGCT
Porphyromonas gingivalis	ATCC 33277	30.1	33	AGGTGCTATCGCAGGACTGCAGGACATCCTCAATC
Porphyromonas gingivalis	ATCC 33277	30.1	34	AGCCGCTCGACTTGACGCCATGCAAAAACAGATAGA
Porphyromonas gingivalis	ATCC 33277	30.1	35	TCTGCGAGTTGTGAGAGGCAATAAACTGCTGGGAGC
Porphyromonas gingivalis	ATCC 33277	30.1	36	ATTGCTGTTAATTCTGTCATCTCTTATTTCTTTTA
Porphyromonas gingivalis	ATCC 33277	30.1	37	TCTATCTGCGTATAGCCCTCGCCGTCCACGCCCTG
Porphyromonas gingivalis	ATCC 33277	30.1	38	GGGAAGCTGCTTTGCTCGCTGAGATAGCAGCACTTCA
Porphyromonas gingivalis	ATCC 33277	30.1	39	TTTATTGACGCCACCCCGCCGACGAAAAAAAATCAT
Porphyromonas gingivalis	ATCC 33277	30.1	40	TTTCGGTCTTTACGTTTGTCGCCACGGATACATGCT
Porphyromonas gingivalis	ATCC 33277	30.1	41	ATTGTAAATAAATTACATGGCTATTGAAAAACAAATT
Porphyromonas gingivalis	ATCC 33277	30.1	42	GATTGTACGACTTTGCTATAAAGTCTGAGTTATTAA
Porphyromonas gingivalis	ATCC 33277	30.1	43	TATCAACAATCACCGTCATATGTGTAATATACTTGA
Porphyromonas gingivalis	ATCC 33277	30.1	44	GGGCAGGCGTATTGCCCCACTTCTCCCCGAATGCAT
Porphyromonas gingivalis	ATCC 33277	30.1	45	TGAGGAATCATATCAGTGTTTATTTTTTCATCGATT
Porphyromonas gingivalis	ATCC 33277	30.1	46	TGGAAGTGGGTAGAAGAAAGCCCCAACGTGTTTAAG
Porphyromonas gingivalis	ATCC 33277	30.1	47	CATGACAAAGAGACGGTTATCGGTAGAGGACAGGCA
Porphyromonas gingivalis	ATCC 33277	30.1	48	CGCGTGGAAGGGGCATGTACACTTGTAGTTCGCCC
Porphyromonas gingivalis	ATCC 33277	30.1	49	TGACAGGCCCTGCAGCGTGTGAGAGCGGAAATGC
Porphyromonas gingivalis	ATCC 33277	30.1	50	ATTTTCAATCATGATATTTTATTTTTCCTGCAAACGC
Porphyromonas gingivalis	ATCC 33277	30.1	51	TCGCATGTGGGAGCGCGGCGGTCTCTGCTTTACGAA
Porphyromonas gingivalis	ATCC 33277	30.1	52	TCAGCGTGATGAGCGCTTGAGGCTCCTCCATCGAGT
Porphyromonas gingivalis	ATCC 33277	30.1	53	AAGGATGATTTGGAAAATTTAGTAAGATAGTTGATA
Porphyromonas gingivalis	ATCC 33277	30.1	54	TTCTTGGAGAAAGCGAAGACCATGAACCTAAGCGTCG
Porphyromonas gingivalis	ATCC 33277	30.1	55	GGAAATATAGTTATTGTATCTACTAAAAGACATAGT
Porphyromonas gingivalis	ATCC 33277	30.1	56	ACCCCATCTTGCAGAGTATATGCGAGCAAAATTT
Porphyromonas gingivalis	ATCC 33277	30.1	57	TAGTTAGCACAGTTGCTACTATCGTAGTAGCTGT
Porphyromonas gingivalis	ATCC 33277	30.1	58	AGATAAACTTTCTTCTCGAATTAAGAAAATCGAGA
Porphyromonas gingivalis	ATCC 33277	30.1	59	CCGCGGCCATCGAGGCCACCGCCTCCGTCCTCCGCG
Porphyromonas gingivalis	ATCC 33277	30.1	60	TATGAAAACAGAAAAGAACTTCTCAGCCCTGAGTTTG
Porphyromonas gingivalis	ATCC 33277	30.1	61	CAAACTCAATGATTATCTGTCAAGAAGCAAGAAACGA
Porphyromonas gingivalis	ATCC 33277	30.1	62	AGTAAAAATTACCCTAGATGCCGAAACGGACGGCCTT
Porphyromonas gingivalis	ATCC 33277	30.1	63	CAGAATTTGCACGAACAGTATGATGTTCGTGTTCTT
Porphyromonas gingivalis	ATCC 33277	30.1	64	AAGCGCGAGACAGGCCGAGCCGGCACAGCTTAGTGC
Porphyromonas gingivalis	ATCC 33277	30.1	65	AAAACGGCGATAAAATAGCGTTCGAGATTTTCCGCA
Porphyromonas gingivalis	ATCC 33277	30.1	66	TAGTTGTAGCGATTGTCTCAGTTGCATTACTCCTTAC
Porphyromonas gingivalis	ATCC 33277	30.1	67	AAATAACGAGAAAAAGAATGCTTAAATTGTTCTTCGT
Porphyromonas gingivalis	ATCC 33277	30.1	68	AGAAGAGGGTAAACTATTTGCTAATCTTGAATGCTT
Porphyromonas gingivalis	ATCC 33277	30.1	69	TCTCAATATCTTTCATAGCTACTAAAAATTTACGAA
Porphyromonas gingivalis	ATCC 33277	30.1	70	ATTGCTGTTAATTCTGTCATCTCTTATTTCTTTTA
Porphyromonas gingivalis	ATCC 33277	30.1	71	TCTATCTGCGTATAGCCCTCGCCGTCCACGCCCTG
Porphyromonas gingivalis	ATCC 33277	30.1	72	TGCCCCCTCACCCATCTAACCTCGAGCCGTTGAGCC
Porphyromonas gingivalis	ATCC 33277	30.1	73	GATTACATAATGATAGACGACAGAGATTGTGCAGAA
Porphyromonas gingivalis	ATCC 33277	30.1	74	GTACTGATAATTACGCTGCAAGGTCAGACGGTGAT
Porphyromonas gingivalis	ATCC 33277	30.1	75	TTGCCAGGGCTTGCTGATGCGCGCGCTCCAGCTGCT
Porphyromonas gingivalis	ATCC 33277	30.1	76	ACAGAACCAGCTCCGTCAAATCTCCCGCTTTTTGTC
Porphyromonas gingivalis	ATCC 33277	30.1	77	TGCCCCCTCACCCATCTAATCTCGAGCCGCTGAGCC
Porphyromonas gingivalis	ATCC 33277	30.1	78	TATTCATTCGCTCAAGCGAGGGCATCCTGCTGCAGC
Porphyromonas gingivalis	ATCC 33277	30.1	79	GCTCGCGGAGGGAGAGGGTGCCGGTATCCTGCCTCC
Porphyromonas gingivalis	ATCC 33277	30.1	80	AGAGTCTGTATGTGAAAGTGTAGTTCGAAACATTAT
Porphyromonas gingivalis	ATCC 33277	30.1	81	AGAATACTTTGAAGTTGTATTCAATTACTTTGAA
Porphyromonas gingivalis	ATCC 33277	30.1	82	CCGTTGTGACAGAGCTGCGCCGTCGTGGCTATGATG
Porphyromonas gingivalis	ATCC 33277	30.1	83	TGAAAGCCCGAAGATAATCTACACGCAAGATTGTTA
Porphyromonas gingivalis	ATCC 33277	30.1	84	CGTCATCAGGTGGATATTCTTACTGCTATCCACGA
Porphyromonas gingivalis	ATCC 33277	30.1	85	TCGTCTGCGACGTATCGCAGCTCTGCCAGCTCCGCG
Porphyromonas gingivalis	ATCC 33277	30.1	86	GCATCTTCGCAGGAAAGAAGAAGGCTCCGTCCTCGA
Porphyromonas gingivalis	ATCC 33277	30.1	87	AACAGTCAAGGGGGAGCCGACCTCTCCGGCGGATTT
Porphyromonas gingivalis	ATCC 33277	30.1	88	GCAGTGCGGCCGACAAGGCTAACCTCGCTCAGCTGA
Porphyromonas gingivalis	ATCC 33277	30.1	89	AATCCATGTTCATGAGGAGAGGATACGAGTTCTATT
Porphyromonas gingivalis	ATCC 33277	30.1	90	CCTTTTGCTATTGCAGCAAACATATACAATAATAA
Porphyromonas gingivalis	ATCC 33277	30.1	91	ACTTCATGGATTTAGCGAGATACTCATTATAATTAA
Porphyromonas gingivalis	ATCC 33277	30.1	92	TCTTCAAAGATAGTTGTTATCAAATATCGCGCTGAA
Porphyromonas gingivalis	ATCC 33277	30.1	93	ATCTTCAAAGATAGTTGTTATCAAATATCGCGCTGAA
Porphyromonas gingivalis	ATCC 33277	30.1	94	GCTCAAGCGTCCAAGAAAGTTCAAGAAATTGTACTA
Porphyromonas gingivalis	ATCC 33277	30.1	95	TACTATGGTGTCTGCATTTGAGATACGCAAATAGCAA
Porphyromonas gingivalis	ATCC 33277	30.1	96	CCTCAATATCTTTCATTGCGACGAGAAATTTGCGAA
Porphyromonas gingivalis	ATCC 33277	30.1	97	AATCTATGATGATATAGAAGAAGACGACTTGTTGTT
Porphyromonas gingivalis	ATCC 33277	30.1	98	ATTAATGATTTTCTGAAATAAAGAAGCAGTTGCATA
Porphyromonas gingivalis	ATCC 33277	30.1	99	CTCAATATCTTTCATTGCGACGAGGAACTTGCGAA
Porphyromonas gingivalis	ATCC 33277	30.1	100	CCCCGTGGTAACTCATACCACCGACTATTCCACCGT
Porphyromonas gingivalis	ATCC 33277	30.1	101	TTTGAGTAATCATCGAATAATTATCGATTAATCATT
Porphyromonas gingivalis	ATCC 33277	30.1	102	TTATATGCATCATATTCTTAAAGTATTTTATTTGAA
Porphyromonas gingivalis	ATCC 33277	30.1	103	GACGAATACGGCGTTCATCATCGATAGTCGCGATGC
Porphyromonas gingivalis	ATCC 33277	30.1	104	CGGGCGGCCAACCGGTCACAACAAGAATAGACCGAT
Porphyromonas gingivalis	ATCC 33277	30.1	105	TTCCTTCCAGTCGCAGCTTAAGATACTGCGACTAC
Porphyromonas gingivalis	ATCC 33277	30.1	106	AATTTTCATCAGAGCATAAAAAAGGGCAAACTTTTT
Porphyromonas gingivalis	ATCC 33277	30.1	107	GATACGAGCACCAAGGCTGCGATACCGATTGCGTA
Porphyromonas gingivalis	ATCC 33277	30.1	108	CCTCGAGCAGATCTTCCTGCTCTTTGATGAGTGAGG
Porphyromonas gingivalis	ATCC 33277	30.1	109	GCAGGTTGATTATAATGTTGAAGATGCTTTAAGGG
Porphyromonas gingivalis	ATCC 33277	30.1	110	CTCGTATCGACTTTCAAGCAGGCTGGAGTGCAGCCT
Porphyromonas gingivalis	ATCC 33277	30.1	111	AATATGAGATCGGAAACAATTATAGTTGCGTCGATAT
Porphyromonas gingivalis	ATCC 33277	30.1	112	TCACAATAACCGACAAAATGTCTCGCGTAACGTACAA
Porphyromonas gingivalis	ATCC 33277	30.1	113	GTCGCCTGTTTTCTTGAACTCCTCACTGATTCGTA
Porphyromonas gingivalis	ATCC 33277	30.1	114	GATGGTGTCGACATCATACGACAATAGATCGTCGA
Porphyromonas gingivalis	ATCC 33277	30.1	115	GATGGTGTCGACATCATACGACAATAGATCGTCGA
Porphyromonas gingivalis	ATCC 33277	30.1	116	AATATTTTTTCAAAAATTGTAAAACTTATTAAGTCA
Porphyromonas gingivalis	ATCC 33277	30.1	117	AAGTTGCTGATTGTCTTAGAATGAAAGGTTATGCTC
Porphyromonas gingivalis	ATCC 33277	30.1	118	ATAATATTACATAATGGCACACTGATGGTAAACTT
Porphyromonas gingivalis	ATCC 33277	30.1	119	CATGATGTACAAATATATCATGATCGTATACTAC
Porphyromonas gingivalis	ATCC 53977	37.1	1	ATTTTGACGCATTAAATCTTTTAAGATTTGATTAA
Porphyromonas gingivalis	ATCC 53977	37.1	2	CCATAATGCACACATTATAAGACCGCCTAATTCTTTT
Porphyromonas gingivalis	ATCC 53977	37.1	3	TTTTCTATTACCCAAGGATTATCTACCTCTTTCATGGAGG
Porphyromonas gingivalis	ATCC 53977	37.1	4	TTCATAGGTTGAAGAAAATACATTAGGTACTTTCCTA
Porphyromonas gingivalis	ATCC 53977	37.1	5	TCCATAAAGAGTGATGTTAAGGATGTCACTACTGCCG
Porphyromonas gingivalis	ATCC 53977	37.1	6	TTTAATAGTAGCACCTTCAAGAATCAACTTTTGAATAACCT
Porphyromonas gingivalis	ATCC 53977	37.1	7	TTTTTCATATTCATCTCCAGCATTAAATTCAATTTGTT
Porphyromonas gingivalis	ATCC 53977	37.1	8	CTTATCGTTTTCTAGATTAAATAACCTCTCTATTTCTT
Porphyromonas gingivalis	ATCC 53977	30.1	1	TTCTTTTTTGTTTTTGTTTACGCCAGCTTTATCTAT
Porphyromonas gingivalis	ATCC 53977	30.1	2	ACAGGGAAAACAATCAGAAAAATAAAACGTGAAAAC
Porphyromonas gingivalis	ATCC 53977	30.1	3	GAGCGCGATGAGACAACAGCGCAAGAAAAAAAAA
Porphyromonas gingivalis	ATCC 53977	30.1	4	GAAGACACAAAAAACACGCAAATCAGCGCATCATA
Porphyromonas gingivalis	ATCC 53977	30.1	5	GAAATATGTCGGGCGGTGTTCAGGGCGGTATTCCCA
Porphyromonas gingivalis	ATCC 53977	30.1	6	TCGATCCGCAAAGCAAGTGCTCTGTCTACTCCTCTT
Porphyromonas gingivalis	ATCC 53977	30.1	7	AAAGGGATGTTCGACACTGTAGCAGAAAGAAAGGAT
Porphyromonas gingivalis	ATCC 53977	30.1	8	AAAATAGATATGCTTAAGCGCAGAGCGTCCGAGAAAT
Porphyromonas gingivalis	ATCC 53977	30.1	9	GGGCATAAAAGGCACCCTGTATATCGCCTTTACCGA
Porphyromonas gingivalis	ATCC 53977	30.1	10	CGAAGTGGTGGCGCATAAGGGGCTTCGGGATATGCT
Porphyromonas gingivalis	ATCC 53977	30.1	11	TGCGTTTTTGTCCCGGACATAAGCAAGCGAAAGTCC
Porphyromonas gingivalis	ATCC 53977	30.1	12	TCGATCCATACTTAAAAAGAATACCCCTGCGGAGGA
Porphyromonas gingivalis	ATCC 53977	30.1	13	TTTGACACAAGCCCAATTTCCGCGCGGTAGCGGTGTT
Porphyromonas gingivalis	ATCC 53977	30.1	14	TGTCGCGTCCAATTGTATTATACAAGGCAATGGCAAT
Porphyromonas gingivalis	ATCC 53977	30.1	15	TTCCAGATACTCGAGCGTGTCAAGCTGTTCACGGAGTT
Porphyromonas gingivalis	ATCC 53977	30.1	16	GCTTCGTCGAGGGATGGAACGAATCCCCCCTACAAC
Porphyromonas gingivalis	ATCC 53977	30.1	17	ATATGACTTCCTAGGAGAGGAATCTATAGATAACGA
Porphyromonas gingivalis	ATCC 53977	30.1	18	CCACCTGTTCCGCCAGATGGTGAATCTTGGGTACAT
Porphyromonas gingivalis	ATCC 53977	30.1	19	TTGATGAAAATCTTCATCGTCAAGTATGCGCTGTT
Porphyromonas gingivalis	ATCC 53977	30.1	20	GCAAATAATCCTAATTTAGAAGGGAACTTAGAGGT
Porphyromonas gingivalis	ATCC 53977	30.1	21	AATAAGTCCTGGAAGAGGGTGTAGGAATTGGAGATGG
Porphyromonas gingivalis	ATCC 53977	30.1	22	TGACTAATGATGCTATTTTTACTAAAGGTTGTATTTA
Porphyromonas gingivalis	ATCC 53977	30.1	23	GAGTTCATTAGTACAAGTGGGACCACTTAAAAAGTA
Porphyromonas gingivalis	ATCC 53977	30.1	24	TTCAGTAACTCAACGAAACGAATGTGATCCAAGGCGA
Porphyromonas gingivalis	ATCC 53977	30.1	25	ACAGCTGCAGAACGCCCTCGCACAGATGCGTATCGA
Porphyromonas gingivalis	ATCC 53977	30.1	26	GCGTGAAACGAATGCGGACGAAATTACCGCAAAATT
Porphyromonas gingivalis	ATCC 53977	30.1	27	TTAATAAAGGGAACGTCATACAAGGCCGTACTAAT
Porphyromonas gingivalis	ATCC 53977	30.1	28	TGCCCAGAGCTATAACGAAGCTTACAAAAACTCAACTC
Porphyromonas gingivalis	ATCC 53977	30.1	29	TATGCGCTGATGTTGTGTCGCTTTAATGATGGGAAGT
Porphyromonas gingivalis	ATCC 53977	30.1	30	TTGATCTTTGTTTGCTCGTTCATAATCTTAACATAT
Porphyromonas gingivalis	ATCC 53977	30.1	31	CCGGCGACGAACTCGCCGTCAAGGTGTCTAATAAAG
Porphyromonas gingivalis	ATCC 53977	30.1	32	TACGATATGCGCGACGCTGTAATCAAGAAATTAGAAG
Porphyromonas gingivalis	ATCC 53977	30.1	33	ACACCCTCGAGGAGATTAACGCCCTGCGACTGGATA
Porphyromonas gingivalis	ATCC 53977	30.1	34	CCGAGTCGATATACTCGACAAAAACGGGCGCCCGTCC
Porphyromonas gingivalis	ATCC 53977	30.1	35	GGGTTGTAGTTTGTGTTGCCATATTTTCTACTGAT
Porphyromonas gingivalis	ATCC 53977	30.1	36	CTCACGAAAACAGAAGGAGGTCAGTCATGATACGTA
Porphyromonas gingivalis	ATCC 53977	30.1	37	GGCGCGCTCGATCTTGCTTTCGAAGTCGGCTATTC
Porphyromonas gingivalis	ATCC 53977	30.1	38	CCACAGACCAGTATTGCGGTATCGCCCCCCGTCGCTC
Porphyromonas gingivalis	ATCC 53977	30.1	39	CGTACATGATGCCCTGCTGGAGGCAGGGTTCACGCT
Porphyromonas gingivalis	ATCC 53977	30.1	40	CAAATCGCTCTTGCTTTGCTCTGCCCCTCTCCCTG
Porphyromonas gingivalis	ATCC 53977	30.1	41	CCGCATCAGTAGCTTTGCGTCCGCATATCTCGCAGAA
Porphyromonas gingivalis	ATCC 53977	30.1	42	TGTTGGGTCACAAGAGCGGAAAAAGGAGTAACACCCAC
Porphyromonas gingivalis	ATCC 53977	30.1	43	AACAATTGGCTATGTTGGAGGGAGATCATGCTTCTAT
Porphyromonas gingivalis	ATCC 53977	30.1	44	TGTGTATAACAATCGATTCGTGTTCCCGCTTCCCCCAA
Porphyromonas gingivalis	ATCC 53977	30.1	45	AGTCATTGATTACACCTCCTTTCCTTTTTGGCCATA
Porphyromonas gingivalis	ATCC 53977	30.1	46	TTATAATGGCTTACCTCCCCATCTATCTGTTTTTGCA
Porphyromonas gingivalis	ATCC 53977	30.1	47	GCCGAAGAGAGCTAAAGCGATCGATAAAGAATTT
Porphyromonas gingivalis	ATCC 53977	30.1	48	ATATGAATCTAACGGACTTGTTTACCCATTGTCCGAT
Porphyromonas gingivalis	ATCC 53977	30.1	49	TGAGAAGAGAAATCAAATTTAGAGCAAAACCACCAAC
Porphyromonas gingivalis	ATCC 53977	30.1	50	GACCAATACTCGTAGAATTTGGAAACCATATCCCT
Porphyromonas gingivalis	ATCC 53977	30.1	51	TTGCTTTGCCACTTTTATTAAAGAGAATGGAAGTC
Porphyromonas gingivalis	ATCC 53977	30.1	52	TATGAAAACAAGAAAGGACTTCTCAGCCATGAGTTTG
Porphyromonas gingivalis	ATCC 53977	30.1	53	TGGGGTAGAGTATTTGCCATAGGTGCTATTGCCTA
Porphyromonas gingivalis	ATCC 53977	30.1	54	CTTAAATCCTCTTGGAATTATTCAAACAATAACTCC
Porphyromonas gingivalis	ATCC 53977	30.1	55	GCTTGTGCTGTTTTTATAATCTAGTTCTTCAAATG
Porphyromonas gingivalis	ATCC 53977	30.1	56	TCTTATTTCAAATTGGGATAAGGTTATGAACTTTC
Porphyromonas gingivalis	ATCC 53977	30.1	57	ATCGTCAGCATAGTCGCTACGATCTTTGTTGCTGT
Porphyromonas gingivalis	ATCC 53977	30.1	58	NNNTACATACTTCCGCTTTCAGAAGTAAAGTCTGGTTG
Porphyromonas gingivalis	ATCC 53977	30.1	59	AAAGTTGTAATATTGACTCTTGATGCCGAAACTAA
Porphyromonas gingivalis	ATCC 53977	30.1	60	TATTTAAGGAGAACTATCGAAGACTGGATTATATTGGGT
Porphyromonas gingivalis	ATCC 53977	30.1	61	TAGAACAGTACATTCCGAATCTCTTCCGTACTGnnnnnnnnnn
Porphyromonas gingivalis	ATCC 53977	30.1	62	TAGAACCTCTGTCCGACGCAGCTTCAAACTTACTAC
Porphyromonas gingivalis	ATCC 53977	30.1	63	CTATTCGTGTTCACGTAATAGCAAAGAAGGAGAAGAA
Porphyromonas gingivalis	ATCC 53977	30.1	64	TCTGAAATAGCATGGAGGGAACCAATAGAGTTTTATC
Porphyromonas gingivalis	ATCC 53977	30.1	65	ACATCATCACTTCTTAACTTCGTACCGGTTCCCTT
Porphyromonas gingivalis	ATCC 53977	30.1	66	ATTCTGATCGACAACGGGCACGGCATCAACACGCC
Porphyromonas gingivalis	ATCC 53977	30.1	67	CATGATCGCTAAGTGGGATCTGGACAAAACGCTCGT
Porphyromonas gingivalis	ATCC 53977	30.1	68	GGCCGAAATCCGCACTCAAACCTGGGCGCATAAAA
Porphyromonas gingivalis	ATCC 53977	30.1	69	GCAGCTCCCATCGCATTGTTGAACGAGGTGATTTC
Porphyromonas gingivalis	ATCC 53977	30.1	70	CGAGACCTGTCCGGGCGCGCCGGCGTGGCGCGAGCGT
Porphyromonas gingivalis	ATCC 53977	30.1	71	CGGAAGGAGAAAAAAATAATCCTGTCCGAATTTTTGC
Porphyromonas gingivalis	ATCC 53977	30.1	72	GCAACAGGGAAGTGGAAAAAAGCAGACGGCTCCGACT
Porphyromonas gingivalis	ATCC 53977	30.1	73	GCATCGGGGATCAGGAATACCCCGCATATCAGACGA
Porphyromonas gingivalis	ATCC 53977	30.1	74	AGGGTGTAAATCTTCCCGTCATCCGGGAGTAGACT
Porphyromonas gingivalis	ATCC 53977	30.1	75	TCTCGCACGTTGGGGTCAGCAAATCCACATTTGAG
Porphyromonas gingivalis	ATCC 53977	30.1	76	AATATGGCTTCGGAGCTTGTAAGCCACGTTTTTTCTA
Porphyromonas gingivalis	ATCC 53977	30.1	77	CTTAAAGAAAGAATCTTGCTGTTTATCTCGCACGT
Porphyromonas gingivalis	ATCC 53977	36.1	1	TATGGGGGTGAGAAAATCTCCCTTAACTAT
Porphyromonas gingivalis	ATCC 53977	36.1	2	GGAACGCTCCGCGTCTCTATACAGGGCTTG
Porphyromonas gingivalis	ATCC 53977	36.1	3	AATAAAGACTCTATATCTTTTAGAAGTGTA
Porphyromonas gingivalis	ATCC 53977	36.1	4	CTATCAGTAGAAAGAATTACACGAATATAA
Porphyromonas gingivalis	ATCC 53977	36.1	5	TTGTGAAAGGGTTACTTACTTTTTCTTCTT
Porphyromonas gingivalis	ATCC 53977	36.1	6	TGGTATTAAGTAGGTTGGTTTTTGCTTTT
Porphyromonas gingivalis	W50	37.1	1	TCACTGACCATGAGGTAAAGTACCCATTCTATCGGA
Porphyromonas gingivalis	W50	37.1	2	TGTTTCGCCATGACTTAATAAGTTTTACAATTTTTGA
Porphyromonas gingivalis	W50	37.1	3	ATTACTGATAGCACTGCAATAGCAGCGAATACCAAG
Porphyromonas gingivalis	W50	37.1	4	TGTCGATTTCCTTACCAAAAGCCAGTTTTACTGTTGG
Porphyromonas gingivalis	W50	37.1	5	GCCCTTCTTAATTCCCCTCTCTATAAAC
Porphyromonas gingivalis	W50	37.1	6	CTATCATCGTTGCTATCATCTGATAAAGCCCTACCCAAAAA
Porphyromonas gingivalis	W50	37.1	7	TCTAAGCATTATAGCTATACCATCATTAATACTTGT
Porphyromonas gingivalis	W50	37.1	8	TTGTGAGTATAGGGCTTTTCTACTCCTTCTTCCTCAAT
Porphyromonas gingivalis	W50	37.1	9	GACAGCGGGGTTTTTGCTGAACCAACTCCCTGCA
Porphyromonas gingivalis	W50	37.1	10	TTTGATAAGTTTGGTATCCAATTGGAGAGTCTAATT
Porphyromonas gingivalis	W50	37.1	11	AGATTAAGAACATTTTATAAGTTCAATTAATTTT
Porphyromonas gingivalis	W50	37.1	12	ACAAATGCTTGTTTTTCTGCTTTAGTAATACGTT
Porphyromonas gingivalis	W50	36.1	1	TTCTTGTCGAAGTAAAACATCTTGCCTCCA
Porphyromonas gingivalis	W50	36.1	2	CATAGACGTAAGGCATACCCGTTTCGATCT
Porphyromonas gingivalis	W50	36.1	3	ATAAGACTATATCTTATATAACCAAATTCT
Porphyromonas gingivalis	W50	36.1	4	TCAAGGGTCGGGTTCTTGACCTTACCTCCA
Porphyromonas gingivalis	W50	36.1	5	TATAAAGGTTTGTTCAAGGAATGTGCTACC
Porphyromonas gingivalis	W50	36.1	6	GATGCGGACAACGTCCCTGTACTCCGTCTT
Porphyromonas gingivalis	W50	36.1	7	AGTCGATTAGCTCGTCCGCCGACACGTCTT
Porphyromonas gingivalis	W50	30.1	1	CTCCCGGGTTGGGCAGCACGGCTTTGAGGAATTGG
Porphyromonas gingivalis	W50	30.1	2	ATGATAGAGGAGATAGGACTCGCGCTCACCGATAC
Porphyromonas gingivalis	W50	30.1	3	AGCGTATTTCGGTCTATCTCGTAGCGTTCGAAAAGC
Porphyromonas gingivalis	W50	30.1	4	GATTCTCTATATGTTCAGTTCAATACAATGCTGAAA
Porphyromonas gingivalis	W50	30.1	5	ACAAGATGGTAAAATGTTTGCTAATCTTAAAACTTT
Porphyromonas gingivalis	W50	30.1	6	TTAGCAGACGAAGACGATTTTTTCAATGTAGTAAA
Porphyromonas gingivalis	W50	30.1	7	CTATAAAAGAAATTCCAAGAGAGCATGATTCTGAG
Porphyromonas gingivalis	W50	30.1	8	TAAATCAATCAGACAGTATCAAATGAAGTGCGGATAC
Porphyromonas gingivalis	W50	30.1	9	TTACGAATATCTAACGATGATACTATAGTGCAGTTTT
Porphyromonas gingivalis	W50	30.1	10	TAATGTTACACAATGGTATACTGATGATGGTAAACTT
Porphyromonas gingivalis	W50	30.1	11	AAGAAAGAAGAAAGAATAAGTAGAAATAAAGATGAT
Porphyromonas gingivalis	W50	30.1	12	CATTTTTACAATGGATGCCGAAACCGACAGTCTAA
Porphyromonas gingivalis	W50	30.1	13	TTACGGCAAAAGGGTTTAGATACCTAATGGAAAAATC
Porphyromonas gingivalis	W50	30.1	14	AACGCATTTTATGTGCGCCAAGATAATTGGGGCAT
Porphyromonas gingivalis	W50	30.1	15	TTTTCAGTCGGTAGCGAAAACTACTTTTTATTTC
Porphyromonas gingivalis	W50	30.1	16	GAAGTAGTTCTCGCTCGCTACCGAGAACGCTTCTTC
Porphyromonas gingivalis	W50	30.1	17	AGCTATAACCCTCGATGAGTACTACGAGGGAAATGGC
Porphyromonas gingivalis	W50	30.1	18	CTGCAAACTCGTACCTATCCACTGCAGGCTTGGCTTC
Porphyromonas gingivalis	W50	30.1	19	TAGGTTAGTAAAATAGAGGTGTTCGCCGTAATATACT
Porphyromonas gingivalis	W50	30.1	20	AATAAAGCAGATTGGGAAAATCCTATATGTACTTT
Porphyromonas gingivalis	W50	30.1	21	AAAAACGACAGCGTGAAGTCGCCGGAGAGGCTGAT
Porphyromonas gingivalis	W50	30.1	22	GATCCGATTCGTCTGCGTCGTCGAGCATAAAGGCG
Porphyromonas gingivalis	W50	30.1	23	CTTCGATTGGCCCGTAAGGGAATTCGCAGCCAAAGC
Porphyromonas gingivalis	W50	36.2	1	ACCTTTTCTTCCACATCCTCAGGAGCAGGA
Porphyromonas gingivalis	W50	36.2	2	AAACGCATCGTTATAAGTTTTTGTGATTGC
Porphyromonas gingivalis	W50	36.2	3	GTTGTCCCAAGCCTGAACGGTAGCGTTGTC
Porphyromonas gingivalis	W50	36.2	4	TACAACATCTTTAGTAATTTCTTTGTGATTGC
Porphyromonas gingivalis	W50	36.2	5	TCCCATTTTTGAGCCAAATCTGATACAAAT
Porphyromonas gingivalis	W83	36.1	1	TTCTTGTCGAAGTAAAACATCTTGCCTCCA
Porphyromonas gingivalis	W83	36.1	2	CATAGACGTAAGGCATACCCGTTTCGATCT
Porphyromonas gingivalis	W83	36.1	3	ATAAGACTATATCTTATATAACCAAATTCT
Porphyromonas gingivalis	W83	36.1	4	TCAAGGGTCGGGTTCTTGACCTTACCTCCA
Porphyromonas gingivalis	W83	36.1	5	TATAAAGGTTTGTTCAAGGAATGTGCTACC
Porphyromonas gingivalis	W83	36.1	6	GATGCGGACAACGTCCCTGTACTCCGTCTT
Porphyromonas gingivalis	W83	36.1	7	AGTCGATTAGCTCGTCCGCCGACACGTCTT
Porphyromonas gingivalis	W83	36.2	1	ACCTTTTCTTCCACATCCTCAGGAGCAGGA
Porphyromonas gingivalis	W83	36.2	2	AAACGCATCGTTATAAGTTTTTGTGATTGC
Porphyromonas gingivalis	W83	36.2	3	GTTGTCCCAAGCCTGAACGGTAGCGTTGTC
Porphyromonas gingivalis	W83	36.2	4	AAACGCATCGTTATAAGTTTTTGTGATTGC
Porphyromonas gingivalis	W83	36.2	5	GTTGTCCCAAGCCTGAACGGTAGCGTTGTC
Porphyromonas gingivalis	W83	36.2	6	TACAACATCTTTAGTAATTTCTTTAGTAAT
Porphyromonas gingivalis	W83	36.2	7	TCCCATTTTTGAGCCAAATCTGATACAAAT
Porphyromonas gingivalis	W83	37.1	1	ACAAATGCTTGTTTTTCTGCTTTAGTAATACGTT
Porphyromonas gingivalis	W83	37.1	2	AGATTAAGAACATTTTATAAGTTCAATTAATTTT
Porphyromonas gingivalis	W83	37.1	3	TTTGATAAGTTTGGTATCCAATTGGAGAGTCTAATT
Porphyromonas gingivalis	W83	37.1	4	GACAGCGGGGTTTTTGCTGAACCAACTCCCTGCA
Porphyromonas gingivalis	W83	37.1	5	TTGTGAGTATAGGGCTTTTCTACTCCTTCTTCCTCAAT
Porphyromonas gingivalis	W83	37.1	6	TGTTTCGCCATGACTTAATAAGTTTTACAATTTTTGA
Porphyromonas gingivalis	W83	37.1	7	TCACTGACCATGAGGTAAAGTACCCATTCTATCGGA
Porphyromonas gingivalis	W83	30.1	1	CTTCGATTGGCCCGTAAGGGAATTCGCAGCCAAAGC
Porphyromonas gingivalis	W83	30.1	2	GATCCGATTCGTCTGCGTCGTCGAGCATAAAGGCG
Porphyromonas gingivalis	W83	30.1	3	AAAAACGACAGCGTGAAGTCGCCGGAGAGGCTGAT
Porphyromonas gingivalis	W83	30.1	4	AATAAAGCAGATTGGGAAAATCCTATATGTACTTT
Porphyromonas gingivalis	W83	30.1	5	TAGGTTAGTAAAATAGAGGTGTTCGCCGTAATATACT
Porphyromonas gingivalis	W83	30.1	6	CTGCAAACTCGTACCTATCCACTGCAGGCTTGGCTTC
Porphyromonas gingivalis	W83	30.1	7	AGCTATAACCCTCGATGAGTACTACGAGGGAAATGGC
Porphyromonas gingivalis	W83	30.1	8	GAAGTAGTTCTCGCTCGCTACCGAGAACGCTTCTTC
Porphyromonas gingivalis	W83	30.1	9	TTTTCAGTCGGTAGCGAAAACTACTTTTTATTTC
Porphyromonas gingivalis	W83	30.1	10	AACGCATTTTATGTGCGCCAAGATAATTGGGGCAT
Porphyromonas gingivalis	W83	30.1	11	TTACGGCAAAAGGGTTTAGATACCTAATGGAAAAATC
Porphyromonas gingivalis	W83	30.1	12	CATTTTTACAATGGATGCCGAAACCGACAGTCTAA
Porphyromonas gingivalis	W83	30.1	13	AAGAAAGAAGAAAGAATAAGTAGAAATAAAGATGAT
Porphyromonas gingivalis	W83	30.1	14	TAATGTTACACAATGGTATACTGATGATGGTAAACTT
Porphyromonas gingivalis	W83	30.1	15	TTACGAATATCTAACGATGATACTATAGTGCAGTTTT
Porphyromonas gingivalis	W83	30.1	16	TAAATCAATCAGACAGTATCAAATGAAGTGCGGATAC
Porphyromonas gingivalis	W83	30.1	17	CTATAAAAGAAATTCCAAGAGAGCATGATTCTGAG
Porphyromonas gingivalis	W83	30.1	18	TTAGCAGACGAAGACGATTTTTTCAATGTAGTAAA
Porphyromonas gingivalis	W83	30.1	19	ACAAGATGGTAAAATGTTTGCTAATCTTAAAACTTT
Porphyromonas gingivalis	W83	30.1	20	GATTCTCTATATGTTCAGTTCAATACAATGCTGAAA
Porphyromonas gingivalis	W83	30.1	21	AGCGTATTTCGGTCTATCTCGTAGCGTTCGAAAAGC
Porphyromonas gingivalis	W83	30.1	22	ATGATAGAGGAGATAGGACTCGCGCTCACCGATAC
Porphyromonas gingivalis	W83	30.1	23	CTCCCGGGTTGGGCAGCACGGCTTTGAGGAATTGG
Porphyromonas gingivalis	D3	36.1	1	AGAATACTTGAGCCGGCGATCTTGAGTATC
Porphyromonas gingivalis	D3	36.1	2	ACAGATTCGATTCGTGCCTATAGATTATCA
Porphyromonas gingivalis	D3	36.1	3	AGGTTATACCTGTCCTCGTCTTGTGCGTGC
Porphyromonas gingivalis	D3	36.1	4	ATTTTCTTTAACTGTATCTAATATATTAGT
Porphyromonas gingivalis	D3	36.1	5	TGCAGACGCAGGCGGGTATGCCCGATCTTG
Porphyromonas gingivalis	D3	36.1	6	GGTGAAGTGTTTTATCTCGTTGTCGAAATA
Porphyromonas gingivalis	D3	36.1	7	AAGGGAATATCTCTCCCTTGGCAGGCGTTC
Porphyromonas gingivalis	D3	36.1	8	AAGTCGTACGCGAACACGTGCGGATTGCTC
Porphyromonas gingivalis	D3	36.1	9	TATTTCAGAATGTTCTTGTATATAGTGTTC
Porphyromonas gingivalis	D3	30.1	1	AATGGCCGCGGATCTGCAGCGGATTCGGGAGAAATT
Porphyromonas gingivalis	D3	30.1	2	CCTCGGAGACGGAATCACACTTGAGGACTTTAAGGCG
Porphyromonas gingivalis	D3	30.1	3	ACGATAGTGTCAAAAAAGAGATTACTATAATAGAC
Porphyromonas gingivalis	D3	30.1	4	CAGACGTATCGAGGGTCAGGACGGACTCGGGCGACT
Porphyromonas gingivalis	D3	30.1	5	AGCCGCCACCTTGTCGGCGATGCTCAATAACGAT
Porphyromonas gingivalis	D3	30.1	6	CCGCAAAGAGTTCTCCCTCAGCTTCGCGCCTGTC
Porphyromonas gingivalis	D3	30.1	7	TGATGATAGAGGAGTTCAAGAAGGTCGGGGCCGCCTG
Porphyromonas gingivalis	D3	30.1	8	ATGAGTGTATAATCTATTGTTGTACAGTTACTTA
Porphyromonas gingivalis	D3	30.1	9	CTTATTCTTAGCAAGGCCAGTTGCTGGTATAATAG
Porphyromonas gingivalis	D3	30.1	10	GCAGACAGTCTCCATGAAGTCGTATCGGAGATAGA
Porphyromonas gingivalis	D3	30.1	11	ACCAGAGAGATACTGCAGAGTTTGCTGGAGTATT
Porphyromonas gingivalis	D3	30.1	12	AACTGCAAATATTAATGCAGCTCGCCTACTCAAGA
Porphyromonas gingivalis	D3	30.1	13	TTTGGTTATTATGGTTTCTCTGCTGGGGTGAATGC
Porphyromonas gingivalis	D3	30.1	14	ACCAACATCAAATAGACCCCAAGAAGCAGCACCAAT
Porphyromonas gingivalis	D3	30.1	15	TTTACCCGATTCCCCGCCGTATTTCGCGACGTTGT
Porphyromonas gingivalis	D3	30.1	16	GATTCGGTATAAATGCGGGCGAAGGCTTCCTGCG
Porphyromonas gingivalis	D3	30.1	17	CCGGGACGCAATCGATGCGCTTCATGTGGCTGATGA
Porphyromonas gingivalis	D3	30.1	18	AGCACACCTCGATATTCAAATGAAGCTCAACATTCG
Porphyromonas gingivalis	D3	30.1	19	TATGCTGCCTACGAGGAGCGGATGGCACTCCTCAGAC
Porphyromonas gingivalis	D3	30.1	20	GGAGAGATATTCCCTTGGAAATTATTGAAAAGGGGCT
Porphyromonas gingivalis	D3	30.1	21	AGCTGGGCGAATCAGAGGGGCGCAATGTTTTTGAG
Porphyromonas gingivalis	D3	30.1	22	CAAATTGTCAGAAAACCGCCCTCCCATCGAAAACCG
Porphyromonas gingivalis	D3	30.1	23	TGGAAAAAGCCGCAATCTTCATATCCACCACAGTAC
Porphyromonas gingivalis	D3	30.1	24	TGCGCTCCGTGGGTCTTCGAAATTGAGCTGCGCTC
Porphyromonas gingivalis	D3	30.1	25	TCCGCATCAACAGCTCTTTCAAGCTGCTTTGATT
Porphyromonas gingivalis	D3	30.1	26	ATTATGAAAACGACAGCTTTAGTAGAAAGAAACAGCG
Porphyromonas gingivalis	D3	30.1	27	GTTTTTAGCAGTTCCTTTAAGAAAGATGTTTCTTCTT
Porphyromonas gingivalis	D3	30.1	28	ATCAAAAACTAATAGACTTGAATTCACCAGGCTATTC
Porphyromonas gingivalis	D3	30.1	29	TATAATAATCGTCTTGACTTCTTTTTCCCTCTTCTA
Porphyromonas gingivalis	D3	30.1	30	AGCTGTCGGATAGTTATAAGGCTTATCACCTTCCCAG
Porphyromonas gingivalis	D3	30.1	31	CAATGCGGCTACCGAAGTCGTCTTTGAAAACTTCCT
Porphyromonas gingivalis	D3	30.1	32	TTACATAATGATAGATGATAGAGATTGTGCGGAT
Porphyromonas gingivalis	D3	30.1	33	ACAGGATATTCTTCCCCCCTTTTGTTCGTTAGCATT
Porphyromonas gingivalis	D3	30.1	34	TTCAGGTTTAATACATAAAACCAGAAACTTCTTCAC
Porphyromonas gingivalis	D3	30.1	35	AAGTCCTATTTCCTCTATACAATCTACAATCTTTCTT
Porphyromonas gingivalis	D3	30.1	36	GCTCTTTCGATTCTGTGGAGCAGCTTCTGATGACGG
Porphyromonas gingivalis	D3	30.1	37	CGCCAGATGGCTCGTAACAGTCGAAGGGTCGTATC
Porphyromonas gingivalis	D3	30.1	38	CTTACGCCCCTCGTGGGCGGTGGGGCTCGCGATGAG
Porphyromonas gingivalis	D3	30.1	39	TAATCAGGTGGCAGACCGCCCCAAAAGACAAGATGA
Porphyromonas gingivalis	D3	30.1	40	GTCACTCATCCTATTTCGTATTTTATTGACATCCCT
Porphyromonas gingivalis	D3	30.1	41	CACCGGCTCCCGCCTGAATCGTAGCGCGTGATTCAA
Porphyromonas gingivalis	D3	30.1	42	TCGTGGCGATATATTAAATAGTAGAGATTTAGATTA
Porphyromonas gingivalis	D3	30.1	43	TGGAGAACTGTTATACTAAGTTCCGCCTGAGTAATTTC
Porphyromonas gingivalis	D3	30.1	44	TTCCTCCAGCATGAGACAAGAATACCCTATCTCC
Porphyromonas gingivalis	D3	30.1	45	AAGAAATCATTATGAAGAGTTTAGTTTTCGCCATTGC
Porphyromonas gingivalis	D3	30.1	46	ACAGCTACTGCGATAGTAGCAATAATGCTAACTAT
Porphyromonas gingivalis	D3	30.1	47	AATCCTTGGGTAATAGAAAACGTAGTACCCTTTTTAC
Porphyromonas gingivalis	D3	30.1	48	ACCCAATCGGGCTGTAGCCATTCGATTATATCGTAA
Porphyromonas gingivalis	D3	30.1	49	CGTGGAAGATTCCCGCGGGGGCGTCTCCCTTTGCAC
Porphyromonas gingivalis	D3	30.1	50	ATTCTTATCGACACACGCGTACACCGTCGCCAGACGCA
Porphyromonas gingivalis	D3	30.1	51	TACCAGCGTGTTCTTACCGCATCCGAGGTATTGCA
Porphyromonas gingivalis	D3	30.1	52	GCTCAGACAGATACAACGGATGCTCCGTTATCTGT
Porphyromonas gingivalis	D3	30.1	53	CAAAAAAGACGGATCTCTACAAAAGAGATACGAGA
Porphyromonas gingivalis	D3	30.1	54	TCGTAAGCTCCAACGTACCACTCCCCCTATTGTTTC
Porphyromonas gingivalis	D3	30.1	55	CATAGCAAGCGAAATAACGCAATCAGACACAATGAG
Porphyromonas gingivalis	D3	30.1	56	TCCGGAAACACCCCGTACGGAGGAATACATCGAAAA
Porphyromonas gingivalis	D3	30.1	57	TATTTTATGATCCCTATAGTTGTCCGATATGAGCTTT
Porphyromonas gingivalis	D3	36.2	1	CGGTATCTGCCCCTATTATTTCCACTTC
Porphyromonas gingivalis	D3	36.2	2	TCTAAGTGTACATAATTACCTAAAAGCGAT
Porphyromonas gingivalis	D3	36.2	3	AGAAACAATCGACTATAGTCTTTCTCCTGA
Porphyromonas gingivalis	D3	36.2	4	TGCATGAGACAACAGTGTTTTTAGAATTTC
Porphyromonas gingivalis	D3	36.2	5	GTTGTCCCAAGCCTGAACGGTAGCGTTGTC
Porphyromonas gingivalis	D3	36.2	6	AAACCCTTGGCTGGATATTTGATATGGAAA
Porphyromonas gingivalis	D3	37.1	1	AAATTTTAAGTTAGACTTTTGTTTATTATCA
Porphyromonas gingivalis	D3	37.1	2	ATCTACCATATCTTTATCACATGCAGAAAAGAATGCGA
Porphyromonas gingivalis	D3	37.1	3	CATACATGTAAACATATGTTTCGATGCCATAGTCTGATAG
Porphyromonas gingivalis	D4	36.1	1	TATTTCAGAATGTTCTTGTATATAGTGTTC
Porphyromonas gingivalis	D4	36.1	2	AAGTCGTACGCGAACACGTGCGGATTGCTC
Porphyromonas gingivalis	D4	36.1	3	AAGGGAATATCTCTCCCTTGGCAGGCGTTC
Porphyromonas gingivalis	D4	36.1	4	GGTGAAGTGTTTTATCTCGTTGTCGAAATA
Porphyromonas gingivalis	D4	36.1	5	TGCAGACGCAGGCGGGTATGCCCGATCTTG
Porphyromonas gingivalis	D4	36.1	6	ATTTTCTTTAACTGTATCTAATATATTAGT
Porphyromonas gingivalis	D4	36.1	7	AGGTTATACCTGTCCTCGTCTTGTGCGTGC
Porphyromonas gingivalis	D4	36.1	8	ACAGATTCGATTCGTGCCTATAGATTATCA
Porphyromonas gingivalis	D4	36.1	9	AGAATACTTGAGCCGGCGATCTTGAGTATC
Porphyromonas gingivalis	D4	30.1	1	TATTTTATGATCCCTATAGTTGTCCGATATGAGCTTT
Porphyromonas gingivalis	D4	30.1	2	TCCGGAAACACCCCGTACGGAGGAATACATCGAAAA
Porphyromonas gingivalis	D4	30.1	3	CATAGCAAGCGAAATAACGCAATCAGACACAATGAG
Porphyromonas gingivalis	D4	30.1	4	TCGTAAGCTCCAACGTACCACTCCCCCTATTGTTTC
Porphyromonas gingivalis	D4	30.1	5	NNTCTCGTATCTCTTTTGTAGAGATCCGTCTTTTTTG
Porphyromonas gingivalis	D4	30.1	6	GCTCAGACAGATACAACGGATGCTCCGTTATCTGT
Porphyromonas gingivalis	D4	30.1	7	TACCAGCGTGTTCTTACCGCATCCGAGGTATTGCA
Porphyromonas gingivalis	D4	30.1	8	ATTCTTATCGACACACGCGTACACCGTCGCCAGACGCA
Porphyromonas gingivalis	D4	30.1	9	CGTGGAAGATTCCCGCGGGGGCGTCTCCCTTTGCAC
Porphyromonas gingivalis	D4	30.1	10	ACCCAATCGGGCTGTAGCCATTCGATTATATCGTAA
Porphyromonas gingivalis	D4	30.1	11	AATCCTTGGGTAATAGAAAACGTAGTACCCTTTTTAC
Porphyromonas gingivalis	D4	30.1	12	ACAGCTACTGCGATAGTAGCAATAATGCTAACTAT
Porphyromonas gingivalis	D4	30.1	13	AAGAAATCATTATGAAGAGTTTAGTTTTCGCCATTGC
Porphyromonas gingivalis	D4	30.1	14	TTCCTCCAGCATGAGACAAGAATACCCTATCTCC
Porphyromonas gingivalis	D4	30.1	15	TGGAGAACTGTTATACTAAGTTCCGCCTGAGTAATTTC
Porphyromonas gingivalis	D4	30.1	16	TCGTGGCGATATATTAAATAGTAGAGATTTAGATTA
Porphyromonas gingivalis	D4	30.1	17	CACCGGCTCCCGCCTGAATCGTAGCGCGTGATTCAA
Porphyromonas gingivalis	D4	30.1	18	GTCACTCATCCTATTTCGTATTTTATTGACATCCCT
Porphyromonas gingivalis	D4	30.1	19	TAATCAGGTGGCAGACCGCCCCAAAAGACAAGATGA
Porphyromonas gingivalis	D4	30.1	20	CTTACGCCCCTCGTGGGCGGTGGGGCTCGCGATGAG
Porphyromonas gingivalis	D4	30.1	21	CGCCAGATGGCTCGTAACAGTCGAAGGGTCGTATC
Porphyromonas gingivalis	D4	30.1	22	GCTCTTTCGATTCTGTGGAGCAGCTTCTGATGACGG
Porphyromonas gingivalis	D4	30.1	23	AAGTCCTATTTCCTCTATACAATCTACAATCTTTCTT
Porphyromonas gingivalis	D4	30.1	24	TTCAGGTTTAATACATAAAACCAGAAACTTCTTCAC
Porphyromonas gingivalis	D4	30.1	25	ACAGGATATTCTTCCCCCCTTTTGTTCGTTAGCATT
Porphyromonas gingivalis	D4	30.1	26	TTACATAATGATAGATGATAGAGATTGTGCGGAT
Porphyromonas gingivalis	D4	30.1	27	CAATGCGGCTACCGAAGTCGTCTTTGAAAACTTCCT
Porphyromonas gingivalis	D4	30.1	28	AGCTGTCGGATAGTTATAAGGCTTATCACCTTCCCAG
Porphyromonas gingivalis	D4	30.1	29	TATAATAATCGTCTTGACTTCTTTTTCCCTCTTCTA
Porphyromonas gingivalis	D4	30.1	30	ATCAAAAACTAATAGACTTGAATTCACCAGGCTATTC
Porphyromonas gingivalis	D4	30.1	31	GTTTTTAGCAGTTCCTTTAAGAAAGATGTTTCTTCTT
Porphyromonas gingivalis	D4	30.1	32	ATTATGAAAACGACAGCTTTAGTAGAAAGAAACAGCG
Porphyromonas gingivalis	D4	30.1	33	TCCGCATCAACAGCTCTTTCAAGCTGCTTTGATT
Porphyromonas gingivalis	D4	30.1	34	TGCGCTCCGTGGGTCTTCGAAATTGAGCTGCGCTC
Porphyromonas gingivalis	D4	30.1	35	TGGAAAAAGCCGCAATCTTCATATCCACCACAGTAC
Porphyromonas gingivalis	D4	30.1	36	CAAATTGTCAGAAAACCGCCCTCCCATCGAAAACCG
Porphyromonas gingivalis	D4	30.1	37	AGCTGGGCGAATCAGAGGGGCGCAATGTTTTTGAG
Porphyromonas gingivalis	D4	30.1	38	GGAGAGATATTCCCTTGGAAATTATTGAAAAGGGGCT
Porphyromonas gingivalis	D4	30.1	39	TATGCTGCCTACGAGGAGCGGATGGCACTCCTCAGAC
Porphyromonas gingivalis	D4	30.1	40	AGCACACCTCGATATTCAAATGAAGCTCAACATTCG
Porphyromonas gingivalis	D4	30.1	41	CCGGGACGCAATCGATGCGCTTCATGTGGCTGATGA
Porphyromonas gingivalis	D4	30.1	42	GATTCGGTATAAATGCGGGCGAAGGCTTCCTGCG
Porphyromonas gingivalis	D4	30.1	43	TTTACCCGATTCCCCGCCGTATTTCGCGACGTTGT
Porphyromonas gingivalis	D4	30.1	44	ACCAACATCAAATAGACCCCAAGAAGCAGCACCAAT
Porphyromonas gingivalis	D4	30.1	45	TTTGGTTATTATGGTTTCTCTGCTGGGGTGAATGC
Porphyromonas gingivalis	D4	30.1	46	AACTGCAAATATTAATGCAGCTCGCCTACTCAAGA
Porphyromonas gingivalis	D4	30.1	47	ACCAGAGAGATACTGCAGAGTTTGCTGGAGTATT
Porphyromonas gingivalis	D4	30.1	48	GCAGACAGTCTCCATGAAGTCGTATCGGAGATAGA
Porphyromonas gingivalis	D4	30.1	49	CTTATTCTTAGCAAGGCCAGTTGCTGGTATAATAG
Porphyromonas gingivalis	D4	30.1	50	ATGAGTGTATAATCTATTGTTGTACAGTTACTTA
Porphyromonas gingivalis	D4	30.1	51	TGATGATAGAGGAGTTCAAGAAGGTCGGGGCCGCCTG
Porphyromonas gingivalis	D4	30.1	52	CCGCAAAGAGTTCTCCCTCAGCTTCGCGCCTGTC
Porphyromonas gingivalis	D4	30.1	53	AGCCGCCACCTTGTCGGCGATGCTCAATAACGAT
Porphyromonas gingivalis	D4	30.1	54	CAGACGTATCGAGGGTCAGGACGGACTCGGGCGACT
Porphyromonas gingivalis	D4	30.1	55	ACGATAGTGTCAAAAAAGAGATTACTATAATAGAC
Porphyromonas gingivalis	D4	30.1	56	CCTCGGAGACGGAATCACACTTGAGGACTTTAAGGCG
Porphyromonas gingivalis	D4	30.1	57	AATGGCCGCGGATCTGCAGCGGATTCGGGAGAAATT
Porphyromonas gingivalis	D4	36.2	1	AAACCCTTGGCTGGATATTTGATATGGAAA
Porphyromonas gingivalis	D4	36.2	2	GTTGTCCCAAGCCTGAACGGTAGCGTTGTC
Porphyromonas gingivalis	D4	36.2	3	TGCATGAGACAACAGTGTTTTTAGAATTTC
Porphyromonas gingivalis	D4	36.2	4	GAGAAAGACTATAGTCGATTGTTTCT
Porphyromonas gingivalis	D4	36.2	5	TCTAAGTGTACATAATTACCTAAAAGCGAT
Porphyromonas gingivalis	D4	36.2	6	CGGTATCTGCCCCTATTATTTCCACTTC
Porphyromonas gingivalis	D4	37.1	1	AAAATTTTAAGTTAGACTTTTGTTTATTATCA
Porphyromonas gingivalis	D4	37.1	2	CTGTGAATAAAGCCAACTATCCATAGCA
Porphyromonas gingivalis	D4	37.1	3	CTTAGTAGCTACAAGCACTGGTGTCCTCTTCTTCTTTAC
Porphyromonas gingivalis	D4	37.1	4	AAAATTTTAAGTTAGACTTTTGTTTATTATCA
Porphyromonas gingivalis	D4	37.1	5	CATCTACCATATCTTTATCACATGCAGAAAAGAATGCGA
Porphyromonas gingivalis	D4	37.1	6	ACATACATGTAAACATATGTTTCGATGCCATAGTCTGATAG
Porphyromonas gingivalis	D5	37.1	1	ACGATTCCTGACTTTTCATACGACAAATATCTATTGA
Porphyromonas gingivalis	D5	37.1	2	ACGGGACACCCAGGAACAAGGGGATGGACTGTTTTTT
Porphyromonas gingivalis	D5	37.1	3	GTATTTGCATGTCCTCCATTGTTTCCAGTGTTTACA
Porphyromonas gingivalis	D5	37.1	4	ATCCCATTGGAAACCCAAAACTCCAAATCCTCTAGAG
Porphyromonas gingivalis	D5	37.1	5	TTTTTTGCCCTAAAACCAAACAAATATATTTTCCTGTTA
Porphyromonas gingivalis	D5	37.1	6	ACCAATGCCAGTTTTATTAGACGTATTCATTGATTT
Porphyromonas gingivalis	D5	37.1	7	CCTTTTCTTGTTCTTTCTCTAAATGCCGAATCGCT
Porphyromonas gingivalis	D5	37.1	8	TTTTTTAATAAAAACCTTAGCTGTCCCTCTTTTTCCA
Porphyromonas gingivalis	D5	30.1	1	GTGCCAGCTGCAGGGGGATGACATAGCCATTGACGA
Porphyromonas gingivalis	D5	30.1	2	TCCGCGCCGCGAGGTGGAGACCCTGCCGGAGGCGAA
Porphyromonas gingivalis	D5	30.1	3	CCTGAGAAAGAGGGGAGGGAGGAGCGATAGACGAAGT
Porphyromonas gingivalis	D5	30.1	4	CGAGAATCTATTGAGTAGCGAAGTCGTCACAAAGAT
Porphyromonas gingivalis	D5	30.1	5	AGCCATAGCTCTTCAATTTCAATTTCTTCTTTTAAT
Porphyromonas gingivalis	D5	30.1	6	CGAAAATAACAAAAATAGATATATTTATAAAAAAGA
Porphyromonas gingivalis	D5	30.1	7	ACTCTTATCATCTACTATCTCAAAAGCTCTTTTT
Porphyromonas gingivalis	D5	30.1	8	GGTATTGGCGTTTGAGAAGAGGATTCGGATATTATT
Porphyromonas gingivalis	D5	30.1	9	TCGATATAAGAACGTAAGAATGATTCTAATTTTTTT
Porphyromonas gingivalis	D5	30.1	10	ATGACTTCGCGTACGCAATAACACGAGCACCCCCTC
Porphyromonas gingivalis	D5	30.1	11	CAGTAGCTACAGCCTTTGACGCTGCCACCTTGGCAC
Porphyromonas gingivalis	D5	30.1	12	GAAGGAGCTTGAGAGTAATAAACAAAGTTGTTGAA
Porphyromonas gingivalis	D5	30.1	13	AAGCTGAACCTCCTAAAGACCAGCCCGACGAATC
Porphyromonas gingivalis	D5	30.1	14	AAATGTATTACCATTTATTAATGATATAGAAATTGC
Porphyromonas gingivalis	D5	30.1	15	TGATAAAGTAATGTTAGATTATATTTACAAAAATCAA
Porphyromonas gingivalis	D5	30.1	16	TTTTGCAAAATCTTTAGGATATACATCTGATGAAGAA
Porphyromonas gingivalis	D5	30.1	17	TTAAATCTGATTGTATTGTTACTTTTACAAACGA
Porphyromonas gingivalis	D5	30.1	18	TGCGTACAAACACTGCGCATCGTTCCGCGACACGG
Porphyromonas gingivalis	D5	30.1	19	CCCTGTTTGATTAGCGTTCGTACACTAATCAAACAG
Porphyromonas gingivalis	D5	30.1	20	TGACGCCCGCGGTGGCAAAGAGCCTGCTTGCCCTGCT
Porphyromonas gingivalis	D5	30.1	21	TGGCTGAGGTTCCTCTTCTTTTTCAGAAGATGCCTC
Porphyromonas gingivalis	D5	30.1	22	ACTCCATCCCGACATCGTGGAATCGTTCCTCATTAC
Porphyromonas gingivalis	D5	30.1	23	TGGAGTACGATGTTCCGAACGTTTTCCGAAGCATCC
Porphyromonas gingivalis	D5	30.1	24	AGGGGGACATCACCGTCTCAGGAACAAATACCGTGA
Porphyromonas gingivalis	D5	30.1	25	ACATCCCGGAACCGTTTCAGGAGCTCGCTCAATGCA
Porphyromonas gingivalis	D5	30.1	26	AAATATTTGTTCGGGATAGCCTCTCCTGTTTTCTCGA
Porphyromonas gingivalis	D5	30.1	27	AGTCAGATTATCGAGTGCCTTCGTTGCCATTTCTCCC
Porphyromonas gingivalis	D5	30.1	28	TATTGATGCAGCTCAGCCCAAAACCTTACCTCGATA
Porphyromonas gingivalis	D5	30.1	29	AATAACCTGCGTCCAACAAAAACACCCACAAAACCAA
Porphyromonas gingivalis	D5	30.1	30	TATAAGTGACCGCCATGCTCGCTACAGCCTATCAGTC
Porphyromonas gingivalis	D5	30.1	31	CAGATGATTATTAAATAGCTCAAAACTTTGAATTTTT
Porphyromonas gingivalis	D5	30.1	32	CAGATATTCATTATAATTAACAGCTTTTTGCTTTTT
Porphyromonas gingivalis	D5	30.1	33	ATTTATGATGTGTTCAAACTCTATACTGATGATGTGT
Porphyromonas gingivalis	D5	30.1	34	TCAAGCATGAAGTATTTTCAGAAGTTTTATATTGTT
Porphyromonas gingivalis	D5	30.1	35	CATCTGAACCGCTTTATTTATGACACGAAACTATATA
Porphyromonas gingivalis	D5	30.1	36	CAACGATCTTATTCCCCGGAACATTTTTTGTATTCA
Porphyromonas gingivalis	D5	30.1	37	TTTTCCACTGTCCTAAAGACTGGGATAAATACTTATC
Porphyromonas gingivalis	D5	30.1	38	GCAGTAGGCCAATTGAGGAGAAGAAAATACCTCATTTT
Porphyromonas gingivalis	D5	30.1	39	GAAAAACCAAAATGATTTTTGCTACTTGTCAAGTA
Porphyromonas gingivalis	D5	30.1	40	AATGCAGACACAACAGTACAATTTCTTGAACTCTCT
Porphyromonas gingivalis	D5	30.1	41	TCTTTACAGAAGATGACGCCGAACAACTAGAAAAC
Porphyromonas gingivalis	D5	30.1	42	CTTTGCTATTTGCGTATAGACACAACAGTACTCTCT
Porphyromonas gingivalis	D5	30.1	43	TATAACACTGATGCCGAATACAAGTACTTAGGACCT
Porphyromonas gingivalis	D5	30.1	44	ACATCTATAGACCCGAAATCACCTCCGTTCCCAGAGG
Porphyromonas gingivalis	D5	30.1	45	TGCGTATCTCAAATGCAGACACAATCATACAATTTT
Porphyromonas gingivalis	D5	30.1	46	GATATACGATGATATAGAAGAAAACGAAATGATGTT
Porphyromonas gingivalis	D5	30.1	47	ATCTCATTGTGCGTCAATTCTGCTACCAATTCTTCA
Porphyromonas gingivalis	D5	30.1	48	ACGAAAAACATCTGTTTTTTATCATAATACCAAAATT
Porphyromonas gingivalis	D5	30.1	49	GGAGAGTAACGATGCCGATACCCTGCGAATCCTGA
Porphyromonas gingivalis	D5	30.1	50	TGTTATTTATATAGAAATTAAACAAACGCAAGTTTTC
Porphyromonas gingivalis	D5	30.1	51	ATTATTTATGTAGAAATTAAACAAACGCAAGTTTTC
Porphyromonas gingivalis	D5	30.1	52	CTCCTATATGAGCTTCTTGGAGAAACGGTATGAGGT
Porphyromonas gingivalis	D5	30.1	53	CAAGAGACGAGTACTATAGTAGGCTAATTAACCCA
Porphyromonas gingivalis	D5	30.1	54	TGGCGAGTGCTATCAAAACATGAAAATATCGAATCC
Porphyromonas gingivalis	D5	30.1	55	TAGTTTTTGTTGCGCAGTTCTCACATCGCGCGCTT
Porphyromonas gingivalis	D5	30.1	56	ACGCTTCTTTTCAGCCGCTTCGCGATTTCGCTCAG
Porphyromonas gingivalis	D5	30.1	57	GTTCATTTCCGCGCAATGAGCTCGGAAGTTATCTCTG
Porphyromonas gingivalis	D5	30.1	58	TGGAGCGATAGACGAAGTTGGTGAAGGGCATTGCAC
Porphyromonas gingivalis	D5	30.1	59	ATATATTGAAAAAGGTTTTACACCCTGCGCTATCGA
Porphyromonas gingivalis	D5	30.1	60	TGTTCAGAATAATTCACAAAACAGCATCCTACAGCA
Porphyromonas gingivalis	D5	30.1	61	CAAGGTATGGGGCAATGAGTACTCACCGGTAACGG
Porphyromonas gingivalis	D5	30.1	62	CGCCGGCCGGGGCGGCGCGGGTTACGGTGGCCATTTC
Porphyromonas gingivalis	D5	30.1	63	ATCCGCCGTATTTGTCAACTACAATTATATACAACT
Porphyromonas gingivalis	D5	30.1	64	TGCATAGACAAACAAACAGACACAAGGATATCCGTC
Porphyromonas gingivalis	D5	30.1	65	GTTAGACTTCTTTTTGCGGATAGCCTCGAAGGTTT
Porphyromonas gingivalis	D5	30.1	66	TGGCATCGGTGCCAAGGACTACGCCGCCGGCAACCA
Porphyromonas gingivalis	D5	30.1	67	TGAGTACAACCTCGAAGTATTCCTTCTTCGAAAGAG
Porphyromonas gingivalis	D5	30.1	68	CTACCCGATCCCATGATCGTGAAATCCTGAAGATC
Porphyromonas gingivalis	D5	30.1	69	TCTGTTTATGTTTGCAGTGCCTTCCATAAACAAGGAG
Porphyromonas gingivalis	D5	30.1	70	GGTTGCCGATGCCAGAAATGGAATCATCTTCATGAT
Porphyromonas gingivalis	D5	30.1	71	CTGAAGAGCTGCGAATACTCGAGGTAGGCTTCGCGC
Porphyromonas gingivalis	D5	30.1	72	CAAACGACAAAAAGACGAAACTGCCGCCCTTTTGAG
Porphyromonas gingivalis	D5	30.1	73	TGAGGTGACAACCAAATTCTTGTTCGCGCTACAAATG
Porphyromonas gingivalis	D5	30.1	74	TCTTCGTTTTTGTATGACATATTTGCCAGTCCGATC
Porphyromonas gingivalis	D5	30.1	75	CAGATGGTCATGTTTTTATCCGCGGAAATAAAGTCG
Porphyromonas gingivalis	D5	30.1	76	CCGACGGAATGCGCGCGATTGCAAACCGTTCCGAGT
Porphyromonas gingivalis	D5	30.1	77	AAAAGAAAGCGGAAGAAACAGCCATTTACCCGAAA
Porphyromonas gingivalis	D5	30.1	78	TAAAAGATTATTTCAAATGAACGAAAATCAAAGTCA
Porphyromonas gingivalis	D5	30.1	79	AGATGAATGTATAGAAAACGGATACAAAACAACCGC
Porphyromonas gingivalis	D5	30.1	80	TGATAGAAAGCATCAGGCAAGCGCTAACCAACCAAG
Porphyromonas gingivalis	D5	30.1	81	TTAGCTTATGATGAAGGGAATCTTATAAGTGTTTGC
Porphyromonas gingivalis	D5	30.1	82	CCTCTCCCGTAGAGAGCTTCGAACTAAGTCTGTTTAA
Porphyromonas gingivalis	D5	30.1	83	TCTGCAAGCGATCAAATGTCGCTGTGCAGAACCCG
Porphyromonas gingivalis	D5	30.1	84	ATTGATTGAGCGGAGCAATAGCCTCGTTCGTATGT
Porphyromonas gingivalis	D5	30.1	85	GTCGAAAAGCTCATCGCCTCGCCATTCTATGACCAG
Porphyromonas gingivalis	D5	30.1	86	ACTTCTTGCATCATACGAAGCAACTTCTTCGCCTGCT
Porphyromonas gingivalis	D5	30.1	87	GGAAATGCCTATATATATCCGATGCACTCTTCTAA
Porphyromonas gingivalis	D5	30.1	88	AAGACACTATTTATCCTTAATGCCGAGTTCGATATTA
Porphyromonas gingivalis	D5	30.1	89	GCCCAAATCATACATTTACATATAGGGGTGAAAGT
Porphyromonas gingivalis	D5	30.1	90	GCGTGGGTAGGTGTAAAAAAATAGAATTATGAACAT
Porphyromonas gingivalis	D5	30.1	91	ATCATCTATCATTATGTAATCTCCGCCGCGCCCGCCA
Porphyromonas gingivalis	D5	30.1	92	CTGTCGTTGTTAGCCTCCGATAAAGGTTTCGTACAA
Porphyromonas gingivalis	D5	30.1	93	CTAAAGGTTTTGATTCAGTAGAAGATATTTTATTATT
Porphyromonas gingivalis	D5	30.1	94	TTACAAATATTTTAATCAACAAATTAGTGCTGAATA
Porphyromonas gingivalis	D5	36.1	1	AAGAATGTTCCCTCGCTGTTTCTTTCTACT
Porphyromonas gingivalis	D5	36.1	2	GCTGCAGATGTCGAGTACAGTTTCGCCCTT
Porphyromonas gingivalis	D5	36.1	3	ATGTCCGGGGAGATAATAAATACAGGAGCC
Porphyromonas gingivalis	D5	36.1	4	GGTACGCCCTCCTTATTACTTATGCCTAAA
Porphyromonas gingivalis	D5	36.1	5	CTCATTTGTTTTTCTTGAGTCGTTTTGAGCG
Porphyromonas gingivalis	D8	46.1	1	TTCAAGCAAGATCTCGAAGAAAAGAAGCTT
Porphyromonas gingivalis	D8	46.1	2	TGACTCATCTTCTGTTACGACTGCGTGGGG
Porphyromonas gingivalis	D8	46.1	3	TGGCTTTGGGCTTCTTGACGACGTTAAGAT
Porphyromonas gingivalis	D8	46.1	4	GAGGTTAATGACATAAAGGACTTGATTCTA
Porphyromonas gingivalis	D8	46.1	5	GGCCGTCGAGTGTTCGGCTACAAAGAGTGT
Porphyromonas gingivalis	D8	46.1	6	AGCGTCGAAAGCTGATATATCCGATAACAC
Porphyromonas gingivalis	D8	46.1	7	GTACTTGTCAATCGACGAGATAAACGCCTA
Porphyromonas gingivalis	D8	46.1	8	CGCAAGCGGTCTGCACGAGAGAAGCTGTCC
Porphyromonas gingivalis	D8	46.1	9	TTCACGTGTTGGTATCATGGTCGCACAGGA
Porphyromonas gingivalis	D8	46.1	10	CACCTCAACATCGTGAAGTACCTTTTTTA
Porphyromonas gingivalis	D8	46.1	11	TTAACCTCCAAAGACAACCCCAAATAGAA
Porphyromonas gingivalis	D8	46.1	12	TACGTATTATAATAATATGGCTATTAAAC
Porphyromonas gingivalis	D8	36.2	1	TTCCATCACTTCGAATACCTCGCCGTTCTT
Porphyromonas gingivalis	D8	36.2	2	TGTTTGGCCCCAAAAACTGAGAAATTTTCG
Porphyromonas gingivalis	D8	36.2	3	TATCGTCTGTAGATAGAACAACTCTAATGT
Porphyromonas gingivalis	D8	36.2	4	TGTTTGTGATTGTTGAAAATTTATATCCAC
Porphyromonas gingivalis	D8	36.2	5	AGCCTCGGATCCGCTCAGGTACTGAATCC
Porphyromonas gingivalis	D8	36.2	6	CTTGAAATTAAGCCCATAAGCGAACGAAAA
Porphyromonas gingivalis	D8	36.2	7	TTTAGTGACATCTTTATCTATTTTAGTAAC
Porphyromonas gingivalis	D8	36.2	8	AGGATTCTTTGGATCAAAGTTTTCTAATTT
Porphyromonas gingivalis	D8	36.2	9	TACGGATTTGTACACTTGCATAGTTGTTTC
Porphyromonas gingivalis	D8	36.2	10	GAGACCTGCACCATCTTGCACTGATGCAAG
Porphyromonas gingivalis	D8	36.2	11	TGCGATGGTTGCGTTTACTGTAGTTTTCAT
Porphyromonas gingivalis	D8	36.2	12	TACCGAAGCCACTGACCCAACTACATTATT
Porphyromonas gingivalis	D8	36.2	13	TTGTCATAATATTTGTTGTTTGTATTGTTT
Porphyromonas gingivalis	D8	36.2	14	ATGATTCGCTATTTTGTCCCCGTTGCGGGA
Porphyromonas gingivalis	D8	36.2	15	CATGCTGTATTTTTATTATCATACTGAAA
Porphyromonas gingivalis	D8	36.2	16	GGAGATGGCGTAGAGGCACAAAGAGCCTAC
Porphyromonas gingivalis	D8	36.2	17	TTCATCAAGAATTTGTTTTGTTAGAGTTCG
Porphyromonas gingivalis	D8	36.2	18	TTAGTAGCAATAACGAAGAAGTGTCTTAGC
Porphyromonas gingivalis	D8	46.1	1	GCCACCACATCAGGTCTCACAACGAACTTG
Porphyromonas gingivalis	D8	46.1	2	CAGACTATCTCTTGTTTGAGATCTTGTTCT
Porphyromonas gingivalis	D8	46.1	3	TTACAACAATATTATTAACGCGCTAATTT
Porphyromonas gingivalis	D8	30.1	1	AAGGCGGCGCAGCAAGCTCTCTCTATCCTGTTTTC
Porphyromonas gingivalis	D8	30.1	2	CAAACCCGTACAGGAGCGCGATATACCAGAGCATCC
Porphyromonas gingivalis	D8	30.1	3	TCTGCCAACGCAGTAGCCGGTACGCTCAACCAGTT
Porphyromonas gingivalis	D8	30.1	4	AAGGAAGTAGTTGTTTTTGTTTATTGCTCTATCCAT
Porphyromonas gingivalis	D8	30.1	5	AAAGCTCTTTGACGGCATTGATTTCATTCGATTTCT
Porphyromonas gingivalis	D8	30.1	6	TACCGCTTTTTTTACCGCCTATATAATGTAATCAACA
Porphyromonas gingivalis	D8	30.1	7	ACTCACGAAAACAGAAGGAGGTCAGCTATGAAGCGA
Porphyromonas gingivalis	D8	30.1	8	ACAGGTGGAGACGGGCATCGGCGCATCGCTCAAGC
Porphyromonas gingivalis	D8	30.1	9	TCTATCAAAACGCGTTTTCTCATAGAGAAATTCAAT
Porphyromonas gingivalis	D8	30.1	10	CGATGTATAATCTTTCGACATCGTTACTCTTTGCG
Porphyromonas gingivalis	D8	30.1	11	TGTACCAAATAAAACTCGTATCCTCTCCTCATGAACA
Porphyromonas gingivalis	D8	30.1	12	CATTCAGCATTGAAGAACAAGATCGCAGCCGATCT
Porphyromonas gingivalis	D8	30.1	13	GTTATTGGCGAAAATGTTGCTGGAATCCTCTCAA
Porphyromonas gingivalis	D8	30.1	14	CGGGGCAGGTTGATTATAATGTTGAAGATGCTTTA
Porphyromonas gingivalis	D8	30.1	15	GCATAGACATCCGCACCGGCATCCTGTACCGCTTCA
Porphyromonas gingivalis	D8	30.1	16	CATCACGTTCGAAGACGAAGTGACGCTGCGCATCTC
Porphyromonas gingivalis	D8	30.1	17	CCATGCGTGCTCAGGAATCTATCCAGTTGCTCCTTG
Porphyromonas gingivalis	D8	30.1	18	ATTTGAATATCGAAGTATGCTCTCGCGTAAATGCGA
Porphyromonas gingivalis	D8	30.1	19	TGTGGTAGGGATACAAAAATACCCGCCGCAAATAAG
Porphyromonas gingivalis	D8	30.1	20	CTGATAAGTCTGCGAAAGACTTCTTCAGAACTTGCC
Porphyromonas gingivalis	D8	30.1	21	AGATACAGGCCGCGCAGGGCAATCAGGAGAAGATCG
Porphyromonas gingivalis	D8	30.1	22	CATATCGCAAGAAGCGACTCATCGAGAAGAAGCACG
Porphyromonas gingivalis	D8	30.1	23	CCAAACGATTATCCTGAAAAAGATTCTCCGTGAGGA
Porphyromonas gingivalis	D8	30.1	24	GAGTGCTCCCTGGCGATGCCTCGATAGAAGGGATCA
Porphyromonas gingivalis	D8	30.1	25	CGCTCTGCGCTACAACCTCGTACTCGCGAAGCTGAC
Porphyromonas gingivalis	D8	30.1	26	TCTTGCTGAAAGCATCATCGATACCCTGTGCCACA
Porphyromonas gingivalis	D8	30.1	27	AAGCCGGGGCCTCGAAGGGGGTTATGGAGTGCTCCC
Porphyromonas gingivalis	D8	30.1	28	TCTCGACATCAAGTACGCCAAGGGCAAGGGCATC
Porphyromonas gingivalis	D8	30.1	29	TTTTTATTATGGGTGCCGATAGCGCCCCGTTGGGTCT
Porphyromonas gingivalis	D8	30.1	30	CATCAATATGATAGCCGCAGAATACCTCGTATCCGA
Porphyromonas gingivalis	D8	30.1	31	ACAGCTCCTTGAGCACAAAGATATACAAGCGGACA
Porphyromonas gingivalis	D8	30.1	32	TGTAATGGCAGCATTACAAGAGTTAAAACAAAAATT
Porphyromonas gingivalis	D8	30.1	33	ACGAAGGTACATGCCGCCTGCCAACTGTATGACATCA
Porphyromonas gingivalis	D8	30.1	34	ACTTGCGGAGATAAAATCTATTTCCGCCAAAAAGCGCG
Porphyromonas gingivalis	D8	30.1	35	GTAGAGGACACAAAGGGCTTCCGAACAGAAGCCTAT
Porphyromonas gingivalis	D8	30.1	36	GATCTTCCGTTACGACCACCACTGTGGGTGAAGCAA
Porphyromonas gingivalis	D8	30.1	37	TCCCACGCAAGTAATCCCGTTCCATGTCCGCCTCTG
Porphyromonas gingivalis	D8	30.1	38	ATTTCTTTTTTTGTTATCAAAAAAGAGCGGCCATGCT
Porphyromonas gingivalis	D8	30.1	39	TCCACAGTCTTGCTCTCACTGTACAGCTTGTTACAG
Porphyromonas gingivalis	D8	36.1	1	GCTTTTTAGTGTTACTTTCTTCATTGTT
Porphyromonas gingivalis	D8	36.1	2	GCTTTTTAGTGTTACTTTCTTCATTGTT
Porphyromonas gingivalis	D8	36.1	3	CGCCTGTACATCGGCTATCTGAATACGG
Porphyromonas gingivalis	D8	36.1	4	ATCTAAAGACGTCATCACGGCCTTACAG
Porphyromonas gingivalis	D9	36.1	1	CAGGTTTGGGGATAGTTTTGGGGATAGT
Porphyromonas gingivalis	D9	36.1	2	TCACGACAATATTATTAACGCGCTAATT
Porphyromonas gingivalis	D9	36.1	3	GCGGACACGGCTGCGGATCACAATCACG
Porphyromonas gingivalis	D9	30.1	1	AAGGCGGCGCAGCAAGCTCTCTCTATCCTGTTTTC
Porphyromonas gingivalis	D9	30.1	2	CAAACCCGTACAGGAGCGCGATATACCAGAGCATCC
Porphyromonas gingivalis	D9	30.1	3	TCTGCCAACGCAGTAGCCGGTACGCTCAACCAGTT
Porphyromonas gingivalis	D9	30.1	4	AAGGAAGTAGTTGTTTTTGTTTATTGCTCTATCCAT
Porphyromonas gingivalis	D9	30.1	5	AAAGCTCTTTGACGGCATTGATTTCATTCGATTTCT
Porphyromonas gingivalis	D9	30.1	6	TACCGCTTTTTTTACCGCCTATATAATGTAATCAACA
Porphyromonas gingivalis	D9	30.1	7	ACTCACGAAAACAGAAGGAGGTCAGCTATGAAGCGA
Porphyromonas gingivalis	D9	30.1	8	ACAGGTGGAGACGGGCATCGGCGCATCGCTCAAGC
Porphyromonas gingivalis	D9	30.1	9	TCTATCAAAACGCGTTTTCTCATAGAGAAATTCAAT
Porphyromonas gingivalis	D9	30.1	10	CGATGTATAATCTTTCGACATCGTTACTCTTTGCG
Porphyromonas gingivalis	D9	30.1	11	TGTACCAAATAAAACTCGTATCCTCTCCTCATGAACA
Porphyromonas gingivalis	D9	30.1	12	CATTCAGCATTGAAGAACAAGATCGCAGCCGATCT
Porphyromonas gingivalis	D9	30.1	13	GTTATTGGCGAAAATGTTGCTGGAATCCTCTCAA
Porphyromonas gingivalis	D9	30.1	14	CGGGGCAGGTTGATTATAATGTTGAAGATGCTTTA
Porphyromonas gingivalis	D9	30.1	15	GCATAGACATCCGCACCGGCATCCTGTACCGCTTCA
Porphyromonas gingivalis	D9	30.1	16	CATCACGTTCGAAGACGAAGTGACGCTGCGCATCTC
Porphyromonas gingivalis	D9	30.1	17	CCATGCGTGCTCAGGAATCTATCCAGTTGCTCCTTG
Porphyromonas gingivalis	D9	30.1	18	ATTTGAATATCGAAGTATGCTCTCGCGTAAATGCGA
Porphyromonas gingivalis	D9	30.1	19	TGTGGTAGGGATACAAAAATACCCGCCGCAAATAAG
Porphyromonas gingivalis	D9	30.1	20	CTGATAAGTCTGCGAAAGACTTCTTCAGAACTTGCC
Porphyromonas gingivalis	D9	30.1	21	AGATACAGGCCGCGCAGGGCAATCAGGAGAAGATCG
Porphyromonas gingivalis	D9	30.1	22	CATATCGCAAGAAGCGACTCATCGAGAAGAAGCACG
Porphyromonas gingivalis	D9	30.1	23	CCAAACGATTATCCTGAAAAAGATTCTCCGTGAGGA
Porphyromonas gingivalis	D9	30.1	24	GAGTGCTCCCTGGCGATGCCTCGATAGAAGGGATCA
Porphyromonas gingivalis	D9	30.1	25	CGCTCTGCGCTACAACCTCGTACTCGCGAAGCTGAC
Porphyromonas gingivalis	D9	30.1	26	TCTTGCTGAAAGCATCATCGATACCCTGTGCCACA
Porphyromonas gingivalis	D9	30.1	27	AAGCCGGGGCCTCGAAGGGGGTTATGGAGTGCTCCC
Porphyromonas gingivalis	D9	30.1	28	TCTCGACATCAAGTACGCCAAGGGCAAGGGCATC
Porphyromonas gingivalis	D9	30.1	29	TTTTTATTATGGGTGCCGATAGCGCCCCGTTGGGTCT
Porphyromonas gingivalis	D9	30.1	30	CATCAATATGATAGCCGCAGAATACCTCGTATCCGA
Porphyromonas gingivalis	D9	30.1	31	ACAGCTCCTTGAGCACAAAGATATACAAGCGGACA
Porphyromonas gingivalis	D9	30.1	32	TGTAATGGCAGCATTACAAGAGTTAAAACAAAAATT
Porphyromonas gingivalis	D9	30.1	33	ACGAAGGTACATGCCGCCTGCCAACTGTATGACATCA
Porphyromonas gingivalis	D9	30.1	34	ACTTGCGGAGATAAAATCTATTTCCGCCAAAAAGCGCG
Porphyromonas gingivalis	D9	30.1	35	GTAGAGGACACAAAGGGCTTCCGAACAGAAGCCTAT
Porphyromonas gingivalis	D9	30.1	36	GATCTTCCGTTACGACCACCACTGTGGGTGAAGCAA
Porphyromonas gingivalis	D9	30.1	37	TCCCACGCAAGTAATCCCGTTCCATGTCCGCCTCTG
Porphyromonas gingivalis	D9	30.1	38	ATTTCTTTTTTTGTTATCAAAAAAGAGCGGCCATGCT
Porphyromonas gingivalis	D9	30.1	39	TCCACAGTCTTGCTCTCACTGTACAGCTTGTTACAG
Porphyromonas gingivalis	D9	36.2	1	TTAGTAGCAATAACGAAGAAGTGTCTTAGC
Porphyromonas gingivalis	D9	36.2	2	TTCATCAAGAATTTGTTTTGTTAGAGTTCG
Porphyromonas gingivalis	D9	36.2	3	GGAGATGGCGTAGAGGCACAAAGAGCCTAC
Porphyromonas gingivalis	D9	36.2	4	CATGCTGTATTTTTATTATCATACTGAAA
Porphyromonas gingivalis	D9	36.2	5	ATGATTCGCTATTTTGTCCCCGTTGCGGGA
Porphyromonas gingivalis	D9	36.2	6	TTGTCATAATATTTGTTGTTTGTATTGTTT
Porphyromonas gingivalis	D9	36.2	7	TACCGAAGCCACTGACCCAACTACATTATT
Porphyromonas gingivalis	D9	36.2	8	TGCGATGGTTGCGTTTACTGTAGTTTTCAT
Porphyromonas gingivalis	D9	36.2	9	GAGACCTGCACCATCTTGCACTGATGCAAG
Porphyromonas gingivalis	D9	36.2	10	TACGGATTTGTACACTTGCATAGTTGTTTC
Porphyromonas gingivalis	D9	36.2	11	AGGATTCTTTGGATCAAAGTTTTCTAATTT
Porphyromonas gingivalis	D9	36.2	12	TTTAGTGACATCTTTATCTATTTTAGTAAC
Porphyromonas gingivalis	D9	36.2	13	CTTGAAATTAAGCCCATAAGCGAACGAAAA
Porphyromonas gingivalis	D9	36.2	14	AGCCTCGGATCCGCTCAGGTACTGAATCC
Porphyromonas gingivalis	D9	36.2	15	TGTTTGTGATTGTTGAAAATTTATATCCAC
Porphyromonas gingivalis	D9	36.2	16	TATCGTCTGTAGATAGAACAACTCTAATGT
Porphyromonas gingivalis	D9	36.2	17	TGTTTGGCCCCAAAAACTGAGAAATTTTCG
Porphyromonas gingivalis	D9	36.2	18	TTCCATCACTTCGAATACCTCGCCGTTCTT
Porphyromonas gingivalis	D9	46.1	1	GCCACCACATCAGGTCTCACAACGAACTTG
Porphyromonas gingivalis	D9	46.1	2	CAGACTATCTCTTGTTTGAGATCTTGTTCT
Porphyromonas gingivalis	D9	46.1	3	TTACAACAATATTATTAACGCGCTAATTT
Porphyromonas gingivalis	D9	36.1	1	ATCTAAAGACGTCATCACGGCCTTACAG
Porphyromonas gingivalis	D9	36.1	2	CGCCTGTACATCGGCTATCTGAATACGG
Porphyromonas gingivalis	D9	46.1	1	TTAACCTCCAAAGACAACCCCAAATAGAA
Porphyromonas gingivalis	D9	46.1	2	CACCTCAACATCGTGAAGTACCTTTTTTA
Porphyromonas gingivalis	D9	46.1	3	TTCACGTGTTGGTATCATGGTCGCACAGGA
Porphyromonas gingivalis	D9	46.1	4	CGCAAGCGGTCTGCACGAGAGAAGCTGTCC
Porphyromonas gingivalis	D9	46.1	5	GTACTTGTCAATCGACGAGATAAACGCCTA
Porphyromonas gingivalis	D9	46.1	6	AGCGTCGAAAGCTGATATATCCGATAACAC
Porphyromonas gingivalis	D9	46.1	7	GGCCGTCGAGTGTTCGGCTACAAAGAGTGT
Porphyromonas gingivalis	D9	46.1	8	GAGGTTAATGACATAAAGGACTTGATTCTA
Porphyromonas gingivalis	D9	46.1	9	TGGCTTTGGGCTTCTTGACGACGTTAAGAT
Porphyromonas gingivalis	D9	46.1	10	TGACTCATCTTCTGTTACGACTGCGTGGGG
Porphyromonas gingivalis	D9	46.1	11	TTCAAGCAAGATCTCGAAGAAAAGAAGCTT
Porphyromonas gingivalis	D12	46.1	1	TCTTCATCTCCAATCAGAAGCTCGTCTTCT
Porphyromonas gingivalis	D12	46.1	2	CGCAGAGGACGGCAAGGGAAACGGCAAAAA
Porphyromonas gingivalis	D12	46.1	3	GTGTACGCTTGAGCTTGATGGAATGCATGT
Porphyromonas gingivalis	D12	46.1	4	GTGCATATATTTGCAGTGTAAGGAAACGA
Porphyromonas gingivalis	D12	46.1	5	GTTTATGACTCACAGGCTCCGGCATTTACA
Porphyromonas gingivalis	D12	46.1	6	CCAACACCCTCAACAAGGACAGTGCCTTCC
Porphyromonas gingivalis	D12	46.1	7	TGTCCGCGCTCGCGGAGCTGAAAAAGCAAA
Porphyromonas gingivalis	D12	46.1	8	AAGACGGACTGACGGCTGCGTTTGTTCAAA
Porphyromonas gingivalis	D12	46.1	9	AGCTACTCCAATCTTGGGTTGGGTGATGAT
Porphyromonas gingivalis	D12	46.1	10	ATCATTAGATTTCCTCGCGATAGCCTTGAG
Porphyromonas gingivalis	D12	46.1	11	CGTAATCTTTTCGCGCTCGGGCGATGCGCA
Porphyromonas gingivalis	D12	46.1	12	AGCGGGGAAGACCTCACAGACGCTGTGCGT
Porphyromonas gingivalis	D12	46.1	13	ATAAGGATCATGGTAGATGCGTCCATTAA
Porphyromonas gingivalis	D12	46.1	14	GGCGGCGGGGACGTCTCTCATCTCGATTTC
Porphyromonas gingivalis	D12	46.1	15	TTGCCATGTGCATTCAATGTATTCCCATGT
Porphyromonas gingivalis	D12	46.1	16	CGCGCTTGGTTGGTAGCGAGCATCTGCCGA
Porphyromonas gingivalis	D12	46.1	17	CAGAGACAGTGATAAGCGATGCTGCACGCG
Porphyromonas gingivalis	D12	46.1	18	CCACGATGTTACTGCAGACAGTAGGTGTAG
Porphyromonas gingivalis	D12	46.1	19	AGTCACTATAAGCTATGCGCTTTCGCATA
Porphyromonas gingivalis	D12	46.1	20	CGGTATCACAAGATACCGAGTAAGCAAAGA
Porphyromonas gingivalis	D12	46.1	21	GGGAGGGTCAAGTTTGTTATTATCATGATA
Porphyromonas gingivalis	D12	30.1	1	ACAGACGCCCTGCGCGCCCTGCCGGTAGGTAGCGAA
Porphyromonas gingivalis	D12	30.1	2	AGCCAGGCGTGTCTTATCCACTCTGTCAAAAAATA
Porphyromonas gingivalis	D12	30.1	3	AGAAAACGGGTATCTGTATAAAGATTTATCTGAATT
Porphyromonas gingivalis	D12	30.1	4	GTTAGCAGATGAAGACGATTTCTATAATGTGGTCAA
Porphyromonas gingivalis	D12	30.1	5	GATCTACTAAAAAATAATTATTATGAAGAATTTAAT
Porphyromonas gingivalis	D12	30.1	6	CTTCTATCAAACAATATCAAATGAAATGCGGGAAC
Porphyromonas gingivalis	D12	30.1	7	TATGACGCGTCAAATCATCGAACACGATAGTTACAAA
Porphyromonas gingivalis	D12	30.1	8	AAAAGAGGTTTCGGATATTATTTAGATAAGAGAAAT
Porphyromonas gingivalis	D12	30.1	9	CCTCAATATCTCTCATTGCGACCAAAAACTTACGAA
Porphyromonas gingivalis	D12	30.1	10	GGCTATGCTCCGCGCAAGTATGACTACTTCCTCGAGC
Porphyromonas gingivalis	D12	30.1	11	AATTATCAGTTTTACTCATTGAAGGATAGCGGAGTAA
Porphyromonas gingivalis	D12	30.1	12	AACTTGACAAGACGGCAGTAAGCAAGATCAAGAG
Porphyromonas gingivalis	D12	30.1	13	CTTCTTTCCCAACCACAGGATTCGTCTATATCTATG
Porphyromonas gingivalis	D12	30.1	14	CAGGGCGAATACCACCCAACAGACAATCCCAATGGC
Porphyromonas gingivalis	D12	30.1	15	CGCCCGCTGTCACCGCTACCCCTCCGTACCTTAACTC
Porphyromonas gingivalis	D12	30.1	16	CTTTGTGTTAGTATCGAGTGGTAATCCTACTAACGAT
Porphyromonas gingivalis	D12	30.1	17	AAAGGTAGAAAATAATAACAAACACACGTATTCCGT
Porphyromonas gingivalis	D12	30.1	18	ATCGAGGTCTTAGAGCATGCGCCGCTCCGGAAATGC
Porphyromonas gingivalis	D12	30.1	19	AAGGCGGCGCAGCAAGCTCTCTCTATCCTGTTTTC
Porphyromonas gingivalis	D12	36.1	1	CTCATTTGTTTTTCTTGAGTCGTTTTGAGCG
Porphyromonas gingivalis	D12	36.1	2	TTTGATAGCAGGGATAAGCTTTCTCCTCTT
Porphyromonas gingivalis	D12	36.1	3	TTGTGAGAATCATGATTATAATATAGTTTA
Porphyromonas gingivalis	D12	36.1	4	AAGTTTGATAGTCATTACTTTTTCTTGGCT
Porphyromonas gingivalis	D12	36.1	5	CTTGAACCGTATCTACACCTTTAAGGTGC
Porphyromonas gingivalis	D12	36.1	6	CTTCTCGGATATCTTCCGAGAATGTCGGCG
Porphyromonas gingivalis	D12	36.1	7	AATGAATACATCTAATAAAACTGGCATTGG
Porphyromonas gingivalis	D12	36.1	8	TCCACCTTGCTCGTAAAGCTGTTCAATGAT
Porphyromonas gingivalis	D12	36.1	9	CAGGATGACCTTGCCCCCGATTCCCCCTAC
Porphyromonas gingivalis	D12	46.1	1	AGACACAATCATTGGTGTTATTACATATGA
Porphyromonas gingivalis	D12	46.1	2	AGCGGTCGGAAGGTACAAAAGGTGTTTACC
Porphyromonas gingivalis	D12	46.1	3	TGCGTGTATCTGCTGACGAGCTGAAGAAAA
Porphyromonas gingivalis	D12	46.1	4	CATCGCACCGTCAAGGGGGAACCGACATCT
Porphyromonas gingivalis	D12	46.1	5	TTCTCGCTCCGCCTGTCCCTGCCAGGCATG
Porphyromonas gingivalis	D26	46.1	1	GGGAGGGTCAAGTTTGTTATTATCATGATA
Porphyromonas gingivalis	D26	46.1	2	CGGTATCACAAGATACCGAGTAAGCAAAGA
Porphyromonas gingivalis	D26	46.1	3	AGTCACTATAAGCTATGCGCTTTCGCATA
Porphyromonas gingivalis	D26	46.1	4	CCACGATGTTACTGCAGACAGTAGGTGTAG
Porphyromonas gingivalis	D26	46.1	5	CAGAGACAGTGATAAGCGATGCTGCACGCG
Porphyromonas gingivalis	D26	46.1	6	CGCGCTTGGTTGGTAGCGAGCATCTGCCGA
Porphyromonas gingivalis	D26	46.1	7	TTGCCATGTGCATTCAATGTATTCCCATGT
Porphyromonas gingivalis	D26	46.1	8	GGCGGCGGGGACGTCTCTCATCTCGATTTC
Porphyromonas gingivalis	D26	46.1	9	ATAAGGATCATGGTAGATGCGTCCATTAA
Porphyromonas gingivalis	D26	46.1	10	AGCGGGGAAGACCTCACAGACGCTGTGCGT
Porphyromonas gingivalis	D26	46.1	11	CGTAATCTTTTCGCGCTCGGGCGATGCGCA
Porphyromonas gingivalis	D26	46.1	12	ATCATTAGATTTCCTCGCGATAGCCTTGAG
Porphyromonas gingivalis	D26	46.1	13	AGCTACTCCAATCTTGGGTTGGGTGATGAT
Porphyromonas gingivalis	D26	46.1	14	AAGACGGACTGACGGCTGCGTTTGTTCAAA
Porphyromonas gingivalis	D26	46.1	15	TGTCCGCGCTCGCGGAGCTGAAAAAGCAAA
Porphyromonas gingivalis	D26	46.1	16	CCAACACCCTCAACAAGGACAGTGCCTTCC
Porphyromonas gingivalis	D26	46.1	17	GTTTATGACTCACAGGCTCCGGCATTTACA
Porphyromonas gingivalis	D26	46.1	18	GTGCATATATTTGCAGTGTAAGGAAACGA
Porphyromonas gingivalis	D26	46.1	19	GTGTACGCTTGAGCTTGATGGAATGCATGT
Porphyromonas gingivalis	D26	46.1	20	CGCAGAGGACGGCAAGGGAAACGGCAAAAA
Porphyromonas gingivalis	D26	46.1	21	TCTTCATCTCCAATCAGAAGCTCGTCTTCT
Porphyromonas gingivalis	D26	46.1	22	ATCAGATAAATCTACAAAGAAATCTCCATA
Porphyromonas gingivalis	D26	46.1	23	TTCTCGCTCCGCCTGTCCCTGCCAGGCATG
Porphyromonas gingivalis	D26	46.1	24	CATCGCACCGTCAAGGGGGAACCGACATCT
Porphyromonas gingivalis	D26	46.1	25	TGCGTGTATCTGCTGACGAGCTGAAGAAAA
Porphyromonas gingivalis	D26	46.1	26	AGCGGTCGGAAGGTACAAAAGGTGTTTACC
Porphyromonas gingivalis	D26	46.1	27	AGACACAATCATTGGTGTTATTACATATGA
Porphyromonas gingivalis	D26	36.1	1	CTCATTTGTTTTTCTTGAGTCGTTTTGAGCG
Porphyromonas gingivalis	D26	36.1	2	TTTGATAGCAGGGATAAGCTTTCTCCTCTT
Porphyromonas gingivalis	D26	36.1	3	TTGTGAGAATCATGATTATAATATAGTTTA
Porphyromonas gingivalis	D26	36.1	4	AAGTTTGATAGTCATTACTTTTTCTTGGCT
Porphyromonas gingivalis	D26	36.1	5	CTTGAACCGTATCTACACCTTTAAGGTGC
Porphyromonas gingivalis	D26	36.1	6	CTTCTCGGATATCTTCCGAGAATGTCGGCG
Porphyromonas gingivalis	D26	36.1	7	AATGAATACATCTAATAAAACTGGCATTGG
Porphyromonas gingivalis	D26	36.1	8	TCCACCTTGCTCGTAAAGCTGTTCAATGAT
Porphyromonas gingivalis	D26	36.1	9	CAGGATGACCTTGCCCCCGATTCCCCCTAC
Porphyromonas gingivalis	D26	30.1	1	CAGACGCCCTGCGCGCCCTGCCGGTAGGTAGCGAA
Porphyromonas gingivalis	D26	30.1	2	GCCAGGCGTGTCTTATCCACTCTGTCAAAAAATA
Porphyromonas gingivalis	D26	30.1	3	GAAAACGGGTATCTGTATAAAGATTTATCTGAATT
Porphyromonas gingivalis	D14	30.1	1	TCCCGTCCGTTCGTTCCTCTTTTTCTATTCCCTCCAAA
Porphyromonas gingivalis	D14	30.1	2	CTCAAAGGGGAAAAAGGCGATAAGCCCACTACACAA
Porphyromonas gingivalis	D14	30.1	3	CATGATAACCTTTGCACGCGGGAGGTGATCCGGTA
Porphyromonas gingivalis	D14	30.1	4	TACTCGCTTGAGACATCGACGTTAGCCCGCATCACGG
Porphyromonas gingivalis	D14	30.1	5	CGCCCAGCCACACCGAAATACGGTTGTAGCGGAGTT
Porphyromonas gingivalis	D14	30.1	6	TATTCGTGCCTGCGCCTGTCCAAAACGGCGTGGTGAT
Porphyromonas gingivalis	D14	30.1	7	TCCGTGACGGATACACTCGAGTGTCGCGCTTGGTTT
Porphyromonas gingivalis	D14	30.1	8	TCGTTTGCTGCCCCACTCACTAAAACAGAAGAAGGT
Porphyromonas gingivalis	D14	30.1	9	AAAAGGCCAATATGCTTATGAAGATTGCTTTCATTA
Porphyromonas gingivalis	D14	30.1	10	CAACGGAAGCAAGGCCACCTACAACGCTAAATTCA
Porphyromonas gingivalis	D14	30.1	11	TCAACACGTCGGAGGAGGGCCTTGTGTTCGCCAAC
Porphyromonas gingivalis	D14	30.1	12	AAGTAATCAAACCGACGAGCAATATCTGAACCTCAT
Porphyromonas gingivalis	D14	30.1	13	ATCCTCCGTGCGAATCAGTGAGGAGTTCAAGAAAAC
Porphyromonas gingivalis	D14	30.1	14	CAGCCGCGCCCTCTCTCCGCATGAGTGGGCGGAGC
Porphyromonas gingivalis	D14	30.1	15	CGCAGCAGGAAGTACATAAGCTGACGCAAGCAAACA
Porphyromonas gingivalis	D14	30.1	16	CTGACCATCGACGAAAAAGGTCTGAAATATAACTTCA
Porphyromonas gingivalis	D14	30.1	17	AGAGAACAAAATAGAAAAGGAGGCCGCGAAAGAGGG
Porphyromonas gingivalis	D14	30.1	18	TCAACCTCCGCCCCGGCCTCCCCGTCAGCAATCAGA
Porphyromonas gingivalis	D14	30.1	19	CTTCGATGGACACCTTGAAGGTGTCGCTTGCGTCGT
Porphyromonas gingivalis	D14	30.1	20	TATAGAAATAGCGGAGCAAGTGCGCAAAGCACTATGT
Porphyromonas gingivalis	D14	30.1	21	AATTCGTCATATCCGCCACCGACGCCGGTATCCCAA
Porphyromonas gingivalis	D14	30.1	22	TTGACGTAATCAAAGATAAACCTTTAGACTATGAG
Porphyromonas gingivalis	D14	30.1	23	TAACATCACACAATATCAAATGTTGGACGGGTAT
Porphyromonas gingivalis	D14	30.1	24	TAACGCGGATACCGTTGTGCAATTTTTAGAGCTTTCT
Porphyromonas gingivalis	D14	30.1	25	AAGATTGCACTCGAGCGCGGCGGGAGATATTCTGA
Porphyromonas gingivalis	D14	30.1	26	CTGTCACGTTCCACTTGACGGTGCCCAACACAGTTT
Porphyromonas gingivalis	D14	30.1	27	CGTCCAGCCCACGCATCGCAAACGTTCTGAAAAAATG
Porphyromonas gingivalis	D14	30.1	28	TTTATTAAGTTGATTACTGTCTATCTTATTTCTTTTA
Porphyromonas gingivalis	D14	30.1	29	ACAAGCCTCCACGGTTGCGTTGTCACAAGCCTCCA
Porphyromonas gingivalis	D14	30.1	30	CAGACGGTACCGAATTAGAAAAATTTCGTTGGTTAG
Porphyromonas gingivalis	D14	30.1	31	GCAGAAGCAGATAGATAAGGAGGTAAGCCATTATAA
Porphyromonas gingivalis	D14	30.1	32	TTCCATAAGAGGCATATTCCCCATAACATCTTCTAT
Porphyromonas gingivalis	D14	30.1	33	AAGTAATCTTGAGGCAGGGAGTTGGAGACTTGTCT
Porphyromonas gingivalis	D14	30.1	34	CGAATGGAAGACCGAGGGGAACCTGTTGTCGAACG
Porphyromonas gingivalis	D14	36.1	1	AGAGATCCTCCAACACATATTCCGCCAATG
Porphyromonas gingivalis	D14	36.1	2	GTAGCACTGCCCCAAGCCCGAACGGTAGCA
Porphyromonas gingivalis	D14	36.2	1	GCATCATTAACACCAAGATCTTTTTTAGT
Porphyromonas gingivalis	D14	36.2	2	GGTGCATAACAGCGATGTTTCGATGGCTA
Porphyromonas gingivalis	D14	36.2	3	TCGACTTCATTATTAGCAAATTCTGCTAA
Porphyromonas gingivalis	D14	36.2	4	AATTCTATAGGATCTATAAGTTTAATACA
Porphyromonas gingivalis	D14	36.2	5	TTAAACATTATCTTTTGCATTAGTTCTTT
Porphyromonas gingivalis	D14	36.2	6	TATTCCTTCCAGGGTCTTCAGGTCTAAGG
Porphyromonas gingivalis	D14	36.2	7	CTCAAGCCCTGCTCTCCGCATCAAAGGAT
Porphyromonas gingivalis	D14	36.2	8	ATATGCAAGTAGAACAGCGATGATTATTA
Porphyromonas gingivalis	D15	30.1	1	CTCAAAGGGGAAAAAGGCGATAAGCCCACTACACAA
Porphyromonas gingivalis	D15	30.1	2	CATGATAACCTTTGCACGCGGGAGGTGATCCGGTA
Porphyromonas gingivalis	D15	30.1	3	TACTCGCTTGAGACATCGACGTTAGCCCGCATCACGG
Porphyromonas gingivalis	D15	30.1	4	CGCCCAGCCACACCGAAATACGGTTGTAGCGGAGTT
Porphyromonas gingivalis	D15	30.1	5	TATTCGTGCCTGCGCCTGTCCAAAACGGCGTGGTGAT
Porphyromonas gingivalis	D15	30.1	6	TCCGTGACGGATACACTCGAGTGTCGCGCTTGGTTT
Porphyromonas gingivalis	D15	30.1	7	TCGTTTGCTGCCCCACTCACTAAAACAGAAGAAGGT
Porphyromonas gingivalis	D15	30.1	8	AAAAGGCCAATATGCTTATGAAGATTGCTTTCATTA
Porphyromonas gingivalis	D15	30.1	9	CAACGGAAGCAAGGCCACCTACAACGCTAAATTCA
Porphyromonas gingivalis	D15	30.1	10	TCAACACGTCGGAGGAGGGCCTTGTGTTCGCCAAC
Porphyromonas gingivalis	D15	30.1	11	AAGTAATCAAACCGACGAGCAATATCTGAACCTCAT
Porphyromonas gingivalis	D15	30.1	12	ATCCTCCGTGCGAATCAGTGAGGAGTTCAAGAAAAC
Porphyromonas gingivalis	D15	30.1	13	CAGCCGCGCCCTCTCTCCGCATGAGTGGGCGGAGC
Porphyromonas gingivalis	D15	30.1	14	CGCAGCAGGAAGTACATAAGCTGACGCAAGCAAACA
Porphyromonas gingivalis	D15	30.1	15	CTGACCATCGACGAAAAAGGTCTGAAATATAACTTCA
Porphyromonas gingivalis	D15	30.1	16	AGAGAACAAAATAGAAAAGGAGGCCGCGAAAGAGGG
Porphyromonas gingivalis	D15	30.1	17	TCAACCTCCGCCCCGGCCTCCCCGTCAGCAATCAGA
Porphyromonas gingivalis	D15	30.1	18	CTTCGATGGACACCTTGAAGGTGTCGCTTGCGTCGT
Porphyromonas gingivalis	D15	30.1	19	TATAGAAATAGCGGAGCAAGTGCGCAAAGCACTATGT
Porphyromonas gingivalis	D15	30.1	20	AATTCGTCATATCCGCCACCGACGCCGGTATCCCAA
Porphyromonas gingivalis	D15	30.1	21	TTGACGTAATCAAAGATAAACCTTTAGACTATGAG
Porphyromonas gingivalis	D15	30.1	22	TAACATCACACAATATCAAATGTTGGACGGGTAT
Porphyromonas gingivalis	D15	30.1	23	TAACGCGGATACCGTTGTGCAATTTTTAGAGCTTTCT
Porphyromonas gingivalis	D15	30.1	24	AAGATTGCACTCGAGCGCGGCGGGAGATATTCTGA
Porphyromonas gingivalis	D15	30.1	25	CTGTCACGTTCCACTTGACGGTGCCCAACACAGTTT
Porphyromonas gingivalis	D15	30.1	26	CGTCCAGCCCACGCATCGCAAACGTTCTGAAAAAATG
Porphyromonas gingivalis	D15	30.1	27	TTTATTAAGTTGATTACTGTCTATCTTATTTCTTTTA
Porphyromonas gingivalis	D15	30.1	28	ACAAGCCTCCACGGTTGCGTTGTCACAAGCCTCCA
Porphyromonas gingivalis	D15	30.1	29	CAGACGGTACCGAATTAGAAAAATTTCGTTGGTTAG
Porphyromonas gingivalis	D15	30.1	30	GCAGAAGCAGATAGATAAGGAGGTAAGCCATTATAA
Porphyromonas gingivalis	D15	30.1	31	TTCCATAAGAGGCATATTCCCCATAACATCTTCTAT
Porphyromonas gingivalis	D15	30.1	32	AAGTAATCTTGAGGCAGGGAGTTGGAGACTTGTCT
Porphyromonas gingivalis	D15	30.1	33	CGAATGGAAGACCGAGGGGAACCTGTTGTCGAACG
Porphyromonas gingivalis	D15	36.1	1	AGAGATCCTCCAACACATATTCCGCCAATG
Porphyromonas gingivalis	D15	36.1	2	GTAGCACTGCCCCAAGCCCGAACGGTAGCA
Porphyromonas gingivalis	D15	36.2	1	GCATCATTAACACCAAGATCTTTTTTAGT
Porphyromonas gingivalis	D15	36.2	2	GGTGCATAACAGCGATGTTTCGATGGCTA
Porphyromonas gingivalis	D15	36.2	3	TCGACTTCATTATTAGCAAATTCTGCTAA
Porphyromonas gingivalis	D15	36.2	4	AATTCTATAGGATCTATAAGTTTAATACA
Porphyromonas gingivalis	D15	36.2	5	TTAAACATTATCTTTTGCATTAGTTCTTT
Porphyromonas gingivalis	D15	36.2	6	TATTCCTTCCAGGGTCTTCAGGTCTAAGG
Porphyromonas gingivalis	D15	36.2	7	CTCAAGCCCTGCTCTCCGCATCAAAGGAT
Porphyromonas gingivalis	D15	36.2	8	ATATGCAAGTAGAACAGCGATGATTATTA
Porphyromonas gingivalis	D16	36.2	1	TCGACTTCATTATTAGCAAATTCTGCTAA
Porphyromonas gingivalis	D16	36.2	2	AATTCTATAGGATCTATAAGTTTAATACA
Porphyromonas gingivalis	D16	36.2	3	TTAAACATTATCTTTTGCATTAGTTCTTT
Porphyromonas gingivalis	D16	36.2	4	TATTCCTTCCAGGGTCTTCAGGTCTAAGG
Porphyromonas gingivalis	D16	36.2	5	CTCAAGCCCTGCTCTCCGCATCAAAGGAT
Porphyromonas gingivalis	D16	36.2	6	ATATGCAAGTAGAACAGCGATGATTATTA
Porphyromonas gingivalis	D16	30.1	1	TCCCGTCCGTTCGTTCCTCTTTTTCTATTCCCTCCAAA
Porphyromonas gingivalis	D16	30.1	2	CTCAAAGGGGAAAAAGGCGATAAGCCCACTACACAA
Porphyromonas gingivalis	D16	30.1	3	CATGATAACCTTTGCACGCGGGAGGTGATCCGGTA
Porphyromonas gingivalis	D16	30.1	4	TACTCGCTTGAGACATCGACGTTAGCCCGCATCACGG
Porphyromonas gingivalis	D16	30.1	5	CGCCCAGCCACACCGAAATACGGTTGTAGCGGAGTT
Porphyromonas gingivalis	D16	30.1	6	TATTCGTGCCTGCGCCTGTCCAAAACGGCGTGGTGAT
Porphyromonas gingivalis	D16	30.1	7	TCCGTGACGGATACACTCGAGTGTCGCGCTTGGTTT
Porphyromonas gingivalis	D16	30.1	8	TCGTTTGCTGCCCCACTCACTAAAACAGAAGAAGGT
Porphyromonas gingivalis	D16	30.1	9	AAAAGGCCAATATGCTTATGAAGATTGCTTTCATTA
Porphyromonas gingivalis	D16	30.1	10	CAACGGAAGCAAGGCCACCTACAACGCTAAATTCA
Porphyromonas gingivalis	D16	30.1	11	TCAACACGTCGGAGGAGGGCCTTGTGTTCGCCAAC
Porphyromonas gingivalis	D16	30.1	12	AAGTAATCAAACCGACGAGCAATATCTGAACCTCAT
Porphyromonas gingivalis	D16	30.1	13	ATCCTCCGTGCGAATCAGTGAGGAGTTCAAGAAAAC
Porphyromonas gingivalis	D16	30.1	14	CAGCCGCGCCCTCTCTCCGCATGAGTGGGCGGAGC
Porphyromonas gingivalis	D16	30.1	15	CGCAGCAGGAAGTACATAAGCTGACGCAAGCAAACA
Porphyromonas gingivalis	D16	30.1	16	CTGACCATCGACGAAAAAGGTCTGAAATATAACTTCA
Porphyromonas gingivalis	D16	30.1	17	AGAGAACAAAATAGAAAAGGAGGCCGCGAAAGAGGG
Porphyromonas gingivalis	D16	30.1	18	TCAACCTCCGCCCCGGCCTCCCCGTCAGCAATCAGA
Porphyromonas gingivalis	D16	30.1	19	CTTCGATGGACACCTTGAAGGTGTCGCTTGCGTCGT
Porphyromonas gingivalis	D16	30.1	20	TATAGAAATAGCGGAGCAAGTGCGCAAAGCACTATGT
Porphyromonas gingivalis	D16	30.1	21	AATTCGTCATATCCGCCACCGACGCCGGTATCCCAA
Porphyromonas gingivalis	D16	30.1	22	TTGACGTAATCAAAGATAAACCTTTAGACTATGAG
Porphyromonas gingivalis	D16	30.1	23	TAACATCACACAATATCAAATGTTGGACGGGTAT
Porphyromonas gingivalis	D16	30.1	24	TAACGCGGATACCGTTGTGCAATTTTTAGAGCTTTCT
Porphyromonas gingivalis	D16	30.1	25	AAGATTGCACTCGAGCGCGGCGGGAGATATTCTGA
Porphyromonas gingivalis	D16	30.1	26	CTGTCACGTTCCACTTGACGGTGCCCAACACAGTTT
Porphyromonas gingivalis	D16	30.1	27	CGTCCAGCCCACGCATCGCAAACGTTCTGAAAAAATG
Porphyromonas gingivalis	D16	30.1	28	TTTATTAAGTTGATTACTGTCTATCTTATTTCTTTTA
Porphyromonas gingivalis	D16	30.1	29	ACAAGCCTCCACGGTTGCGTTGTCACAAGCCTCCA
Porphyromonas gingivalis	D16	30.1	30	CAGACGGTACCGAATTAGAAAAATTTCGTTGGTTAG
Porphyromonas gingivalis	D16	30.1	31	GCAGAAGCAGATAGATAAGGAGGTAAGCCATTATAA
Porphyromonas gingivalis	D16	30.1	32	TTCCATAAGAGGCATATTCCCCATAACATCTTCTAT
Porphyromonas gingivalis	D16	30.1	33	AAGTAATCTTGAGGCAGGGAGTTGGAGACTTGTCT
Porphyromonas gingivalis	D16	30.1	34	CGAATGGAAGACCGAGGGGAACCTGTTGTCGAACG
Porphyromonas gingivalis	D16	36.1	1	AGAGATCCTCCAACACATATTCCGCCAATG
Porphyromonas gingivalis	D16	36.1	2	GTAGCACTGCCCCAAGCCCGAACGGTAGCA
Porphyromonas gingivalis	D17	36.2	1	GCATCATTAACACCAAGATCTTTTTTAGT
Porphyromonas gingivalis	D17	36.2	2	GGTGCATAACAGCGATGTTTCGATGGCTA
Porphyromonas gingivalis	D17	36.2	3	TCGACTTCATTATTAGCAAATTCTGCTAA
Porphyromonas gingivalis	D17	36.2	4	AATTCTATAGGATCTATAAGTTTAATACA
Porphyromonas gingivalis	D17	36.2	5	TTAAACATTATCTTTTGCATTAGTTCTTT
Porphyromonas gingivalis	D17	36.2	6	TATTCCTTCCAGGGTCTTCAGGTCTAAGG
Porphyromonas gingivalis	D17	36.2	7	CTCAAGCCCTGCTCTCCGCATCAAAGGAT
Porphyromonas gingivalis	D17	36.2	8	ATATGCAAGTAGAACAGCGATGATTATTA
Porphyromonas gingivalis	D17	30.1	1	CGAATGGAAGACCGAGGGGAACCTGTTGTCGAACG
Porphyromonas gingivalis	D17	30.1	2	AAGTAATCTTGAGGCAGGGAGTTGGAGACTTGTCT
Porphyromonas gingivalis	D17	30.1	3	TTCCATAAGAGGCATATTCCCCATAACATCTTCTAT
Porphyromonas gingivalis	D17	30.1	4	GCAGAAGCAGATAGATAAGGAGGTAAGCCATTATAA
Porphyromonas gingivalis	D17	30.1	5	CAGACGGTACCGAATTAGAAAAATTTCGTTGGTTAG
Porphyromonas gingivalis	D17	30.1	6	ACAAGCCTCCACGGTTGCGTTGTCACAAGCCTCCA
Porphyromonas gingivalis	D17	30.1	7	TTTATTAAGTTGATTACTGTCTATCTTATTTCTTTTA
Porphyromonas gingivalis	D17	30.1	8	CGTCCAGCCCACGCATCGCAAACGTTCTGAAAAAATG
Porphyromonas gingivalis	D17	30.1	9	CTGTCACGTTCCACTTGACGGTGCCCAACACAGTTT
Porphyromonas gingivalis	D17	30.1	10	AAGATTGCACTCGAGCGCGGCGGGAGATATTCTGA
Porphyromonas gingivalis	D17	30.1	11	TAACGCGGATACCGTTGTGCAATTTTTAGAGCTTTCT
Porphyromonas gingivalis	D17	30.1	12	TAACATCACACAATATCAAATGTTGGACGGGTAT
Porphyromonas gingivalis	D17	30.1	13	TTGACGTAATCAAAGATAAACCTTTAGACTATGAG
Porphyromonas gingivalis	D17	30.1	14	AATTCGTCATATCCGCCACCGACGCCGGTATCCCAA
Porphyromonas gingivalis	D17	30.1	15	TATAGAAATAGCGGAGCAAGTGCGCAAAGCACTATGT
Porphyromonas gingivalis	D17	30.1	16	CTTCGATGGACACCTTGAAGGTGTCGCTTGCGTCGT
Porphyromonas gingivalis	D17	30.1	17	TCAACCTCCGCCCCGGCCTCCCCGTCAGCAATCAGA
Porphyromonas gingivalis	D17	30.1	18	AGAGAACAAAATAGAAAAGGAGGCCGCGAAAGAGGG
Porphyromonas gingivalis	D17	30.1	19	CTGACCATCGACGAAAAAGGTCTGAAATATAACTTCA
Porphyromonas gingivalis	D17	30.1	20	CGCAGCAGGAAGTACATAAGCTGACGCAAGCAAACA
Porphyromonas gingivalis	D17	30.1	21	CAGCCGCGCCCTCTCTCCGCATGAGTGGGCGGAGC
Porphyromonas gingivalis	D17	30.1	22	ATCCTCCGTGCGAATCAGTGAGGAGTTCAAGAAAAC
Porphyromonas gingivalis	D17	30.1	23	AAGTAATCAAACCGACGAGCAATATCTGAACCTCAT
Porphyromonas gingivalis	D17	30.1	24	TCAACACGTCGGAGGAGGGCCTTGTGTTCGCCAAC
Porphyromonas gingivalis	D17	30.1	25	CAACGGAAGCAAGGCCACCTACAACGCTAAATTCA
Porphyromonas gingivalis	D17	30.1	26	AAAAGGCCAATATGCTTATGAAGATTGCTTTCATTA
Porphyromonas gingivalis	D17	30.1	27	TCGTTTGCTGCCCCACTCACTAAAACAGAAGAAGGT
Porphyromonas gingivalis	D17	30.1	28	TCCGTGACGGATACACTCGAGTGTCGCGCTTGGTTT
Porphyromonas gingivalis	D17	30.1	29	TATTCGTGCCTGCGCCTGTCCAAAACGGCGTGGTGAT
Porphyromonas gingivalis	D17	30.1	30	CGCCCAGCCACACCGAAATACGGTTGTAGCGGAGTT
Porphyromonas gingivalis	D17	30.1	31	TACTCGCTTGAGACATCGACGTTAGCCCGCATCACGG
Porphyromonas gingivalis	D17	30.1	32	CATGATAACCTTTGCACGCGGGAGGTGATCCGGTA
Porphyromonas gingivalis	D17	30.1	33	CTCAAAGGGGAAAAAGGCGATAAGCCCACTACACAA
Porphyromonas gingivalis	D17	30.1	34	TCCCGTCCGTTCGTTCCTCTTTTTCTATTCCCTCCAAA
Porphyromonas gingivalis	D17	36.1	1	AGAGATCCTCCAACACATATTCCGCCAATG
Porphyromonas gingivalis	D17	36.1	2	GTAGCACTGCCCCAAGCCCGAACGGTAGCA
Porphyromonas gingivalis	D18	36.2	1	GCATCATTAACACCAAGATCTTTTTTAGT
Porphyromonas gingivalis	D18	36.2	2	GGTGCATAACAGCGATGTTTCGATGGCTA
Porphyromonas gingivalis	D18	36.2	3	TCGACTTCATTATTAGCAAATTCTGCTAA
Porphyromonas gingivalis	D18	36.2	4	AATTCTATAGGATCTATAAGTTTAATACA
Porphyromonas gingivalis	D18	36.2	5	TTAAACATTATCTTTTGCATTAGTTCTTT
Porphyromonas gingivalis	D18	36.2	6	TATTCCTTCCAGGGTCTTCAGGTCTAAGG
Porphyromonas gingivalis	D18	36.2	7	CTCAAGCCCTGCTCTCCGCATCAAAGGAT
Porphyromonas gingivalis	D18	36.2	8	ATATGCAAGTAGAACAGCGATGATTATTA
Porphyromonas gingivalis	D18	30.1	1	TCCCGTCCGTTCGTTCCTCTTTTTCTATTCCCTCCAAA
Porphyromonas gingivalis	D18	30.1	2	CTCAAAGGGGAAAAAGGCGATAAGCCCACTACACAA
Porphyromonas gingivalis	D18	30.1	3	CATGATAACCTTTGCACGCGGGAGGTGATCCGGTA
Porphyromonas gingivalis	D18	30.1	4	TACTCGCTTGAGACATCGACGTTAGCCCGCATCACGG
Porphyromonas gingivalis	D18	30.1	5	CGCCCAGCCACACCGAAATACGGTTGTAGCGGAGTT
Porphyromonas gingivalis	D18	30.1	6	TATTCGTGCCTGCGCCTGTCCAAAACGGCGTGGTGAT
Porphyromonas gingivalis	D18	30.1	7	TCCGTGACGGATACACTCGAGTGTCGCGCTTGGTTT
Porphyromonas gingivalis	D18	30.1	8	TCGTTTGCTGCCCCACTCACTAAAACAGAAGAAGGT
Porphyromonas gingivalis	D18	30.1	9	AAAAGGCCAATATGCTTATGAAGATTGCTTTCATTA
Porphyromonas gingivalis	D18	30.1	10	CAACGGAAGCAAGGCCACCTACAACGCTAAATTCA
Porphyromonas gingivalis	D18	30.1	11	TCAACACGTCGGAGGAGGGCCTTGTGTTCGCCAAC
Porphyromonas gingivalis	D18	30.1	12	AAGTAATCAAACCGACGAGCAATATCTGAACCTCAT
Porphyromonas gingivalis	D18	30.1	13	ATCCTCCGTGCGAATCAGTGAGGAGTTCAAGAAAAC
Porphyromonas gingivalis	D18	36.1	1	GTAGCACTGCCCCAAGCCCGAACGGTAGCA
Porphyromonas gingivalis	D18	36.1	2	AGAGATCCTCCAACACATATTCCGCCAATG
Porphyromonas gingivalis	D19	36.1	1	AGAGATCCTCCAACACATATTCCGCCAATG
Porphyromonas gingivalis	D19	36.1	2	GTAGCACTGCCCCAAGCCCGAACGGTAGCA
Porphyromonas gingivalis	D19	36.2	1	GCATCATTAACACCAAGATCTTTTTTAGT
Porphyromonas gingivalis	D19	36.2	2	GGTGCATAACAGCGATGTTTCGATGGCTA
Porphyromonas gingivalis	D19	36.2	3	TCGACTTCATTATTAGCAAATTCTGCTAA
Porphyromonas gingivalis	D19	36.2	4	AATTCTATAGGATCTATAAGTTTAATACA
Porphyromonas gingivalis	D19	36.2	5	TTAAACATTATCTTTTGCATTAGTTCTTT
Porphyromonas gingivalis	D19	36.2	6	TATTCCTTCCAGGGTCTTCAGGTCTAAGG
Porphyromonas gingivalis	D19	36.2	7	CTCAAGCCCTGCTCTCCGCATCAAAGGAT
Porphyromonas gingivalis	D19	36.2	8	ATATGCAAGTAGAACAGCGATGATTATTA
Porphyromonas gingivalis	D19	30.1	1	AAGTAATCAAACCGACGAGCAATATCTGAACCTCAT
Porphyromonas gingivalis	D19	30.1	2	TCAACACGTCGGAGGAGGGCCTTGTGTTCGCCAAC
Porphyromonas gingivalis	D19	30.1	3	CAACGGAAGCAAGGCCACCTACAACGCTAAATTCA
Porphyromonas gingivalis	D19	30.1	4	AAAAGGCCAATATGCTTATGAAGATTGCTTTCATTA
Porphyromonas gingivalis	D19	30.1	5	TCGTTTGCTGCCCCACTCACTAAAACAGAAGAAGGT
Porphyromonas gingivalis	D19	30.1	6	TCCGTGACGGATACACTCGAGTGTCGCGCTTGGTTT
Porphyromonas gingivalis	D19	30.1	7	TATTCGTGCCTGCGCCTGTCCAAAACGGCGTGGTGAT
Porphyromonas gingivalis	D19	30.1	8	CGCCCAGCCACACCGAAATACGGTTGTAGCGGAGTT
Porphyromonas gingivalis	D19	30.1	9	TACTCGCTTGAGACATCGACGTTAGCCCGCATCACGG
Porphyromonas gingivalis	D19	30.1	10	CATGATAACCTTTGCACGCGGGAGGTGATCCGGTA
Porphyromonas gingivalis	D19	30.1	11	CTCAAAGGGGAAAAAGGCGATAAGCCCACTACACAA
Porphyromonas gingivalis	D19	30.1	12	TCCCGTCCGTTCGTTCCTCTTTTTCTATTCCCTCCAAA
Porphyromonas gingivalis	D22	36.2	1	GCATCATTAACACCAAGATCTTTTTTAGT
Porphyromonas gingivalis	D22	36.2	2	GGTGCATAACAGCGATGTTTCGATGGCTA
Porphyromonas gingivalis	D22	36.2	3	TCGACTTCATTATTAGCAAATTCTGCTAA
Porphyromonas gingivalis	D22	36.2	4	AATTCTATAGGATCTATAAGTTTAATACA
Porphyromonas gingivalis	D22	36.2	5	TTAAACATTATCTTTTGCATTAGTTCTTT
Porphyromonas gingivalis	D22	36.2	6	TATTCCTTCCAGGGTCTTCAGGTCTAAGG
Porphyromonas gingivalis	D22	36.2	7	CTCAAGCCCTGCTCTCCGCATCAAAGGAT
Porphyromonas gingivalis	D22	36.2	8	ATATGCAAGTAGAACAGCGATGATTATTA
Porphyromonas gingivalis	D22	36.1	1	AGAGATCCTCCAACACATATTCCGCCAATG
Porphyromonas gingivalis	D22	36.1	2	GTAGCACTGCCCCAAGCCCGAACGGTAGCA
Porphyromonas gingivalis	D22	30.1	1	TCCCGTCCGTTCGTTCCTCTTTTTCTATTCCCTCCAAA
Porphyromonas gingivalis	D22	30.1	2	CTCAAAGGGGAAAAAGGCGATAAGCCCACTACACAA
Porphyromonas gingivalis	D22	30.1	3	CATGATAACCTTTGCACGCGGGAGGTGATCCGGTA
Porphyromonas gingivalis	D22	30.1	4	TACTCGCTTGAGACATCGACGTTAGCCCGCATCACGG
Porphyromonas gingivalis	D22	30.1	5	CGCCCAGCCACACCGAAATACGGTTGTAGCGGAGTT
Porphyromonas gingivalis	D22	30.1	6	TATTCGTGCCTGCGCCTGTCCAAAACGGCGTGGTGAT
Porphyromonas gingivalis	D22	30.1	7	TCCGTGACGGATACACTCGAGTGTCGCGCTTGGTTT
Porphyromonas gingivalis	D22	30.1	8	TCGTTTGCTGCCCCACTCACTAAAACAGAAGAAGGT
Porphyromonas gingivalis	D22	30.1	9	AAAAGGCCAATATGCTTATGAAGATTGCTTTCATTA
Porphyromonas gingivalis	D22	30.1	10	CAACGGAAGCAAGGCCACCTACAACGCTAAATTCA
Porphyromonas gingivalis	D22	30.1	11	TCAACACGTCGGAGGAGGGCCTTGTGTTCGCCAAC
Porphyromonas gingivalis	D22	30.1	12	AAGTAATCAAACCGACGAGCAATATCTGAACCTCAT
Porphyromonas gingivalis	D22	30.1	13	ATCCTCCGTGCGAATCAGTGAGGAGTTCAAGAAAAC
Porphyromonas gingivalis	D22	30.1	14	CAGCCGCGCCCTCTCTCCGCATGAGTGGGCGGAGC
Porphyromonas gingivalis	D22	30.1	15	CGCAGCAGGAAGTACATAAGCTGACGCAAGCAAACA
Porphyromonas gingivalis	D22	30.1	16	CTGACCATCGACGAAAAAGGTCTGAAATATAACTTCA
Porphyromonas gingivalis	D22	30.1	17	AGAGAACAAAATAGAAAAGGAGGCCGCGAAAGAGGG
Porphyromonas gingivalis	D22	30.1	18	TCAACCTCCGCCCCGGCCTCCCCGTCAGCAATCAGA
Porphyromonas gingivalis	D22	30.1	19	CTTCGATGGACACCTTGAAGGTGTCGCTTGCGTCGT
Porphyromonas gingivalis	D22	30.1	20	TATAGAAATAGCGGAGCAAGTGCGCAAAGCACTATGT
Porphyromonas gingivalis	D22	30.1	21	AATTCGTCATATCCGCCACCGACGCCGGTATCCCAA
Porphyromonas gingivalis	D22	30.1	22	TTGACGTAATCAAAGATAAACCTTTAGACTATGAG
Porphyromonas gingivalis	D22	30.1	23	TAACATCACACAATATCAAATGTTGGACGGGTAT
Porphyromonas gingivalis	D22	30.1	24	TAACGCGGATACCGTTGTGCAATTTTTAGAGCTTTCT
Porphyromonas gingivalis	D22	30.1	25	AAGATTGCACTCGAGCGCGGCGGGAGATATTCTGA
Porphyromonas gingivalis	D22	30.1	26	CTGTCACGTTCCACTTGACGGTGCCCAACACAGTTT
Porphyromonas gingivalis	D22	30.1	27	CGTCCAGCCCACGCATCGCAAACGTTCTGAAAAAATG
Porphyromonas gingivalis	D22	30.1	28	TTTATTAAGTTGATTACTGTCTATCTTATTTCTTTTA
Porphyromonas gingivalis	D22	30.1	29	ACAAGCCTCCACGGTTGCGTTGTCACAAGCCTCCA
Porphyromonas gingivalis	D22	30.1	30	CAGACGGTACCGAATTAGAAAAATTTCGTTGGTTAG
Porphyromonas gingivalis	D22	30.1	31	GCAGAAGCAGATAGATAAGGAGGTAAGCCATTATAA
Porphyromonas gingivalis	D22	30.1	32	TTCCATAAGAGGCATATTCCCCATAACATCTTCTAT
Porphyromonas gingivalis	D22	30.1	33	AAGTAATCTTGAGGCAGGGAGTTGGAGACTTGTCT
Porphyromonas gingivalis	D22	30.1	34	CGAATGGAAGACCGAGGGGAACCTGTTGTCGAACG
Porphyromonas gingivalis	D23	36.2	1	GCATCATTAACACCAAGATCTTTTTTAGT
Porphyromonas gingivalis	D23	36.2	2	GGTGCATAACAGCGATGTTTCGATGGCTA
Porphyromonas gingivalis	D23	36.2	3	TCGACTTCATTATTAGCAAATTCTGCTAA
Porphyromonas gingivalis	D23	36.2	4	AATTCTATAGGATCTATAAGTTTAATACA
Porphyromonas gingivalis	D23	36.2	5	TTAAACATTATCTTTTGCATTAGTTCTTT
Porphyromonas gingivalis	D23	36.2	6	TATTCCTTCCAGGGTCTTCAGGTCTAAGG
Porphyromonas gingivalis	D23	36.2	7	CTCAAGCCCTGCTCTCCGCATCAAAGGAT
Porphyromonas gingivalis	D23	36.2	8	ATATGCAAGTAGAACAGCGATGATTATTA
Porphyromonas gingivalis	D23	36.1	1	AGAGATCCTCCAACACATATTCCGCCAATG
Porphyromonas gingivalis	D23	36.1	2	GTAGCACTGCCCCAAGCCCGAACGGTAGCA
Porphyromonas gingivalis	D28	36.1	1	ACCCTCGGCGTTGTGTTTTTTGATTAGGT
Porphyromonas gingivalis	D28	36.1	2	TAAAGTACTTGAGTTACGAAATCTCCAGCC
Porphyromonas gingivalis	D28	36.1	3	AGCTACAGATTGTACTTGACCAAGTCCATA
Porphyromonas gingivalis	D28	36.1	4	GGATAAAGTAGAACATTAAAAATAAAATAG
Porphyromonas gingivalis	D28	36.1	5	TGAATCGTAGAGCAACTATTGAAGACTCTA
Porphyromonas gingivalis	D28	36.1	6	CAAATTCCGGACGTAGAAACAACCGTCTT
Porphyromonas gingivalis	D28	36.1	7	TCCCGTTCTTGTTCGCCACGCTGAGCTCCA
Porphyromonas gingivalis	D28	36.1	8	TGTTTTCTAGATAACGTACTTTCTCCTAA
Porphyromonas gingivalis	D28	36.1	9	CGAGCCTTCGATACTCATCAACTCCGACAC
Porphyromonas gingivalis	D28	36.1	10	ATACTCAAAGCATACGCTTCTTATGAAATC
Porphyromonas gingivalis	D28	36.1	11	ATTTATTGGTTGAGTTATTCTGTGATTTAA
Porphyromonas gingivalis	D28	36.1	12	AGAATAAGACTTTCTCCTAAGTACAATCAT
Porphyromonas gingivalis	D28	36.1	13	GGATACTTGGGGATTTGACTTTATAATAAG
Porphyromonas gingivalis	D28	36.1	14	GCACCTATGTTTGTGGTGTATTGAGGACCT
Porphyromonas gingivalis	D28	36.1	15	CCTCTAGCCTGCCTGAAAAAGCAAGAATTA
Porphyromonas gingivalis	D28	36.1	16	AGTAGTATCTCTTTATGATGCGAACTTTTT
Porphyromonas gingivalis	D28	36.1	17	TCCTTCTTTATCTCAGAAATAGTCTTATTA
Porphyromonas gingivalis	D28	36.1	18	TTCGAACGATCCACATCCATACGCCGCCGT
Porphyromonas gingivalis	D28	36.1	19	AAAATGCGTTCTGTTTCCGTATCAAAGATC
Porphyromonas gingivalis	D28	36.1	20	CAAGACGGTGACGGAACCACCGACACCGGG
Porphyromonas gingivalis	D28	36.1	21	CTTATAAGAGTTGTATCCAAGTGATTACTT
Porphyromonas gingivalis	D28	36.1	22	TGTGCAAACATCCGCTTGTCATCCATCGCG
Porphyromonas gingivalis	D28	36.1	23	TTCTGCAGCTCGAAGTCGTTAGCCTTCAGG
Porphyromonas gingivalis	D28	36.1	24	GAGAGGTGGCAGTCGATCCCGCGAGGTTGG
Porphyromonas gingivalis	D28	46.1	1	AATAAGATTATCAAACTCCAGGATGTCGAA
Porphyromonas gingivalis	D28	46.1	2	AAAATCAAGAGCATTGATTCATAGAAGAGG
Porphyromonas gingivalis	D28	46.1	3	AATCTCAATGAAGATGTAAGCATGTATTTC
Porphyromonas gingivalis	D28	46.1	4	GTATCGTAGCTGCTCTTCAAGAGGGAGAGC
Porphyromonas gingivalis	D28	46.1	5	AGGAATAATGTGACATTCTATGCTGGCTAT
Porphyromonas gingivalis	D28	46.1	6	GACGCGGATCGCGTCCACATAGACCTGCAG
Porphyromonas gingivalis	D28	46.1	7	AGCAGGACTATCTTATCCGATTCGTTCGCG
Porphyromonas gingivalis	D28	46.1	8	GTAATGCACGAGGGTGCTGCTATTTATGT
Porphyromonas gingivalis	D28	46.1	9	GCCGATTCATGATACAAACCTCCAGCTTCA
Porphyromonas gingivalis	D28	46.1	10	TAACTTCCAATGAAAGACCGAGACGGAAAT
Porphyromonas gingivalis	D28	46.1	11	TAAGGTCACCCAAACACCGCTACCGTGCGG
Porphyromonas gingivalis	D28	46.1	12	GATTGCATAGGTCAAGCGATTGCTATTGTA
Porphyromonas gingivalis	D28	46.1	13	AGGGGCTTACCTCCGACAACGTTTCGAACT
Porphyromonas gingivalis	D28	46.1	14	GTATATTAGCGGTGAAGTATACGCTAAGAG
Porphyromonas gingivalis	D28	46.1	15	CTATGTAGGTGCGGAACCTTTGCCGGCATT
Porphyromonas gingivalis	D28	46.1	16	GTACAACCGGAGGAAGAGGAAACGGCTTTT
Porphyromonas gingivalis	D28	46.1	17	CTCCGGGCGGTTCGTACGGGTTCCTGTGCG
Porphyromonas gingivalis	D28	46.1	18	TTTATTCCTTCCAAGGTCTTCAGGTTTAAT
Porphyromonas gingivalis	D28	46.1	19	AGCACGTGTAATTACGCCTTCCGTGTTTGC
Porphyromonas gingivalis	D28	46.1	20	GGAAAAAGAAAGGGCTATCAGGGAGAGGAT
Porphyromonas gingivalis	D28	46.1	21	TTAGGAGCGATAATACCTCTCAGGCAAATC
Porphyromonas gingivalis	D28	46.1	22	GCATTCTTTTGCAAGGAGCTCCTGTAGTAG
Porphyromonas gingivalis	D28	46.1	23	GCTGTTCGTTACCAGCTCTCACTGCAAAGT
Porphyromonas gingivalis	D28	46.1	24	TAAGTAGTTAGTAGTTAGATAGTTATATATnnnnnnnnnn
Porphyromonas gingivalis	D28	46.1	25	GATAAACCTCTCCGTCGGTGCGGGGATCGT
Porphyromonas gingivalis	D28	46.1	26	TTGCTAAAAAGAGCAACATTCCCAATATAA
Porphyromonas gingivalis	D28	46.1	27	AATGAGCGACCTTGCCGCATACGAGGAGCT
Porphyromonas gingivalis	D28	46.1	28	ATGTGGCGGCCGATAGCGGTTCGCCTTTTT
Porphyromonas gingivalis	D28	46.1	29	GTAAAAGAAGCGTTCCTGCACAGTCAGGTA
Porphyromonas gingivalis	D28	46.1	30	AAAGCCTTGTATTCGCGTATCAGGCATTCA
Porphyromonas gingivalis	D28	46.1	31	TATAGAAAAAAGATGGCTGACAAGCGCGGA
Porphyromonas gingivalis	D28	46.1	32	ACCCGATATGGAACAGCAAATACAGCGAAT
Porphyromonas gingivalis	D28	46.1	33	GGGACAACCGTAACTGTTTCAGTTGGGAAG
Porphyromonas gingivalis	D28	46.1	34	GCTACAATTATTTTTTTACAACGTCTAAAC
Porphyromonas gingivalis	D28	46.1	35	GGCATCTTCCAATACCGTAGAGAGCGTTAC
Porphyromonas gingivalis	D28	46.1	36	AACGATGAGGTTCCTGTGCAGCTCAAAGGG
Porphyromonas gingivalis	D28	46.1	37	TTCGGGGTGGGGTTTTTCAGCCGGCGGAGA
Porphyromonas gingivalis	D28	46.1	38	GACGGGGTAATTGCGATACTTGAAGCTTTG
Porphyromonas gingivalis	D28	46.1	39	ACATCGTCCGGCACGTCGCATTCGGCCGCT
Porphyromonas gingivalis	D28	46.1	40	GTAGCGGCGCGGTACTCCATTCGCGCGTTT
Porphyromonas gingivalis	D28	46.1	41	TTCTTCAATACTTTTTAGGCTGTATAGGTA
Porphyromonas gingivalis	D28	46.1	42	TAAGGGCGAAAAGGCTGTCATCAATGGCAA
Porphyromonas gingivalis	D28	46.1	43	GAGGCTGTATGAATAGTGCAATAGCTTGGC
Porphyromonas gingivalis	D28	46.1	44	TCCGGCCTGTAAATCAAAATAACCATGTCG
Porphyromonas gingivalis	D28	46.1	45	TGAACAGGCAAATAACCATAGCTCGACTGG
Porphyromonas gingivalis	D28	46.1	46	AAGCTTGAACGAATATGAAAATAAATGATT
Porphyromonas gingivalis	D28	46.1	47	GCAACCCAAGGGCAGGGTTCCGGGCAGACC
Porphyromonas gingivalis	D28	46.1	48	GTCGAAGCGCACGAAGGGATTACTTTCCCC
Porphyromonas gingivalis	D28	46.1	49	ATCAACTTATCGCTAAGTTTATCAGTTGGA
Porphyromonas gingivalis	D28	46.1	50	AGCTTTGTTAGTGAATATTTATAGTCTATA
Porphyromonas gingivalis	D28	46.1	51	AAATGGTAAAACATCATCTTGGCTTGGAA
Porphyromonas gingivalis	D28	46.1	52	TCCTCTGTCATTGGGTTTTGTGGGTCTTCA
Porphyromonas gingivalis	D28	46.1	53	ACCTTCTGCTTTGCTCTTCATAAGGCTGGT
Porphyromonas gingivalis	D28	46.1	54	ATGTTCGATTCTTATGTAAACAAAGCTAAG
Porphyromonas gingivalis	D28	46.1	55	CTTGGCGATGTGTTGTGGTACGTTGCTAG
Porphyromonas gingivalis	D28	46.1	56	TTGCAAAAGAGTTGGGTATATGGGTTATCG
Porphyromonas gingivalis	D28	46.1	57	TAATCATTTTCGTTTGTATTACATGGTTCT
Porphyromonas gingivalis	D28	46.1	58	CGACACCGGAACTTTCAGTACTGAGCAGTC
Porphyromonas gingivalis	D28	46.1	59	CGAGCTGATCACTAACGCCTTCTTCTCAG
Porphyromonas gingivalis	D28	46.1	60	GGTCTGTCCTCCGTTCGCATCAGGGAGGAG
Porphyromonas gingivalis	D28	46.1	61	GCACAACCTCACGCTGAAGACCAAAGCCGC
Porphyromonas gingivalis	D28	46.1	62	AGGTCGCTCGAGGAAATATGTGGACGCATA
Porphyromonas gingivalis	D28	46.1	63	CCCTTGCCGCCAAGGTGCATGTCGTGATCC
Porphyromonas gingivalis	D28	46.1	64	TGCACATCACACTGATCACGCGGATGTAGT
Porphyromonas gingivalis	D28	46.1	65	TACCCCCGTGAGGGTGCCGCATCTGTTATC
Porphyromonas gingivalis	D28	46.1	66	TAGATAGTGATGTACAGATCGTCACTATCC
Porphyromonas gingivalis	D28	46.1	67	AATCCGGATCGTGACCCGCCGGCAGGGCGAT
Porphyromonas gingivalis	D28	46.1	68	GCAGCTGCTGTTCACCTTCGCGTTTACTTT
Porphyromonas gingivalis	D28	46.1	69	AAAACCCCAAGCATCGCAGCCTTATCCTCT
Porphyromonas gingivalis	D28	46.1	70	GAACCAGAAGCAAACAGGTCTCCGAAGACA
Porphyromonas gingivalis	D28	46.1	71	ATAAATGAAGGATGGCGATATAGTATCCCA
Porphyromonas gingivalis	D28	46.1	72	GTATGAAGGAGGTGAAAACACGTCTGTTGG
Porphyromonas gingivalis	D28	46.1	73	TGAGGCTATACCACGACATTTGAAGGTAAA
Porphyromonas gingivalis	D28	46.1	74	GCACGTCCACGACTATATTCTGCTCGGACA
Porphyromonas gingivalis	D28	46.1	75	AATCCCTTAGATCCGTCAGCCGTTGTTGCA
Porphyromonas gingivalis	D28	46.1	76	CTGTATCGGGTAACAGATGAGCGGTATGGG
Porphyromonas gingivalis	D28	46.1	77	GGGAATATGAGACAAGATTCCCTCGTTCGT
Porphyromonas gingivalis	D28	46.1	78	GGGAGCACCGAACCGTACATCACGCCCCAG
Porphyromonas gingivalis	D28	46.1	79	TCTGCATAAGTTTCCAGGGCGTCCTTAACG
Porphyromonas gingivalis	D28	46.1	80	AGAACGAACGTCTTATGCTGCTTTCTTCTC
Porphyromonas gingivalis	D28	46.1	81	GGAGCACGGCGGCCAGAACCTCCAGCTCG
Porphyromonas gingivalis	D28	46.1	82	ACCCGACCGGAAAGGAATAACCGTTCCAGT
Porphyromonas gingivalis	D28	46.1	83	TCCGCTCCGGCAGGGTTCTGCTTGTACCAT
Porphyromonas gingivalis	D28	46.1	84	AGATATAGCCTCCGCCACAGTGCTACCCGA
Porphyromonas gingivalis	D28	46.1	85	AGGTCTCCGCCTCCGCCCGAAGTCGAGCCG
Porphyromonas gingivalis	D28	46.1	86	TCTATATTCAGTATTCGCTGTACGGTACGA
Porphyromonas gingivalis	D28	46.1	87	GGGAAGCATnnnnnnnnnnG
Porphyromonas gingivalis	D28	46.1	88	GTTTCCAACTTCTTATCTTCTACTATTTCA
Porphyromonas gingivalis	D28	46.1	89	AAATCAATTAAGACAGTTTGCTTTTAATG
Porphyromonas gingivalis	D28	46.1	90	TCTATTAGAAGGCTTTGCTTTTGAGAGCAT
Porphyromonas gingivalis	D28	46.1	91	ACCAAGGAGGGCGACTACCTGATGGTCGT
Porphyromonas gingivalis	D28	46.1	92	AATATCATAGGGCTTATCCAATCTCTTCGT
Porphyromonas gingivalis	D28	46.1	93	GAGGATATGATGACGATCGAAAACGACAGT
Porphyromonas gingivalis	D28	46.1	94	CATAACACACAGATAATCAAGTATATAGAT
Porphyromonas gingivalis	D28	46.1	95	AGACTCTGAGTGGTATGAGAAACATAAAGG
Porphyromonas gingivalis	D28	46.1	96	AACATGGTCTTGCTCCTCTCCTGGGAATAT
Porphyromonas gingivalis	D28	46.1	97	GGAAGAGCTCCGTGTGAGAAATCAATTCTA
Porphyromonas gingivalis	D28	46.1	98	ACATCCTGGAATAACTTTATCCAAGACAA
Porphyromonas gingivalis	D29	46.1	1	AATATCATAGGGCTTATCCAATCTCTTCGA
Porphyromonas gingivalis	D29	46.1	2	CTATGAAGGAGGTGAAAACACGTCTGTTGG
Porphyromonas gingivalis	D29	46.1	3	ATAAATGAAGGATGGCGATATAGTATCACA
Porphyromonas gingivalis	D29	46.1	4	AAACCCCCAAGCATCGCAGCCTTATCCTCT
Porphyromonas gingivalis	D29	46.1	5	GCAGCTGCTGTTCACCTTCGCGTTTACTTT
Porphyromonas gingivalis	D29	46.1	6	AATCCGGATCGTGACCCGCCGGCAGGGCGAT
Porphyromonas gingivalis	D29	46.1	7	TAGATAGTGATGTACAGATCGTCACTATCC
Porphyromonas gingivalis	D29	46.1	8	TACCCCCGTGAGGGTGCCGCATCTGTTATC
Porphyromonas gingivalis	D29	46.1	9	TGCACATCACACTGATCACGCGGATGTAGC
Porphyromonas gingivalis	D29	46.1	10	CGCTCGCTCGAGGAAATATGTGGACGCATA
Porphyromonas gingivalis	D29	46.1	11	CAGTGCTGTTCGTTACCAGCTCTCACTGCAAAGT
Porphyromonas gingivalis	D29	46.1	12	CAGTACAATCACCGAAGTACCACTCCAGAGTTGA
Porphyromonas gingivalis	D29	46.1	13	CAGTGGGAATATGAGACAAGATTCCCTCGTTCGT
Porphyromonas gingivalis	D29	46.1	14	CAGTGGGAGCACCGAACCGTACATCACGCCCCAG
Porphyromonas gingivalis	D29	46.1	15	CAGTTCTGCATAAGTTTCCAGGGCGTCCTTAACG
Porphyromonas gingivalis	D29	46.1	16	CAGTAGAACGAACGTCTTATGCTGCTTTCTTCTC
Porphyromonas gingivalis	D29	46.1	17	CAGTGGAGCACGGCGGCCAGAACCTCCAGCTCG
Porphyromonas gingivalis	D29	46.1	18	CAGTTCCGCTCCGGCAGGGTTCTGCTTGTACCnnnnnnnnnn
Porphyromonas gingivalis	D29	46.1	19	CAGTAGATATAGCCTCCGCCACAGTGCTACCCGA
Porphyromonas gingivalis	D29	46.1	20	CAGTAGGTCTCCGCCTCCGCCCGAAGTCGAGCCG
Porphyromonas gingivalis	D29	46.1	21	CAGTTCTATATTCAGTATTCGCTGTACGGTACGA
Porphyromonas gingivalis	D29	46.1	22	CAGTGGGAAGCATGAAGGTATGACAGACGCGGAG
Porphyromonas gingivalis	D29	46.1	23	CAGTGTTTCCAACTTCTTATCTTCTACTATTTCA
Porphyromonas gingivalis	D29	46.1	24	CAGTAAATCAATTAAGACAGTTTGCTTTTAATG
Porphyromonas gingivalis	D29	46.1	25	CAGTTCTATTAGAAGGCTTTGCTTTTGAGAGCAT
Porphyromonas gingivalis	D29	46.1	26	CAGTACCAAGGAGGGCGACTACCTGATGGTCGT
Porphyromonas gingivalis	D29	46.1	27	CAGTAATATCATAGGGCTTATCCAATCTCTTCGT
Porphyromonas gingivalis	D29	46.1	28	CAGTGAGGATATGATGACGATCGAAAACGACAGT
Porphyromonas gingivalis	D29	46.1	29	CAGTCATAACACACAGATAATCAAGTATATAGAT
Porphyromonas gingivalis	D29	46.1	30	CAGTAGACTCTGAGTGGTATGAGAAACATAAAGG
Porphyromonas gingivalis	D29	46.1	31	CAGTAACATGGTCTTGCTCCTCTCCTGGGAATAT
Porphyromonas gingivalis	D29	46.1	32	CAGTGGAAGAGCTCCGTGTGAGAAATCAATTCTA
Porphyromonas gingivalis	D29	46.1	33	CAGTACATCCTGGAATAACTTTATCCAAGACAA
Porphyromonas gingivalis	D29	46.1	34	CAGTAATAAGATTATCAAACTCCAGGATGTCGAA
Porphyromonas gingivalis	D29	46.1	35	CAGTAAAATCAAGAGCATTGATTCATAGAAGAGG
Porphyromonas gingivalis	D29	46.1	36	CAGTAATCTCAATGAAGATGTAAGCATGTATTTC
Porphyromonas gingivalis	D29	46.1	37	CAGTCGGAGACGTCTGGGTATTGGGGGATCACCG
Porphyromonas gingivalis	D29	46.1	38	CAGTGTATCGTAGCTGCTCTTCAAGAGGGAGAGC
Porphyromonas gingivalis	D29	46.1	39	CAGTAGGAATAATGTGACATTCTATGCTGGCTAT
Porphyromonas gingivalis	D29	46.1	40	CAGTGACGCGGATCGCGTCCACATAGACCTGCAG
Porphyromonas gingivalis	D29	46.1	41	CAGTAGCAGGACTATCTTATCCGATTCGTTCGCG
Porphyromonas gingivalis	D29	46.1	42	CAGTGTAATGCACGAGGGTGCTGCTATTTATGT
Porphyromonas gingivalis	D29	46.1	43	CAGTGCCGATTCATGATACAAACCTCCAGCTTCA
Porphyromonas gingivalis	D29	46.1	44	CAGTTAACTTCCAATGAAAGACCGAGACGGAAAT
Porphyromonas gingivalis	D29	46.1	45	CAGTTAAGGTCACCCAAACACCGCTACCGTGCGG
Porphyromonas gingivalis	D29	46.1	46	CAGTGATTGCATAGGTCAAGCGATTGCTATTGTA
Porphyromonas gingivalis	D29	46.1	47	CAGTGGTCAGAACATTTGCCCCTGCCTGCGCnnnnnnnnnn
Porphyromonas gingivalis	D29	46.1	48	CAGTAGTTCGAAACGTTGTCGGAGGTAAGCCCCT
Porphyromonas gingivalis	D29	46.1	49	CAGTGTATATTAGCGGTGAAGTATACGCTAAGAG
Porphyromonas gingivalis	D29	46.1	50	CAGTCTATGTAGGTGCGGAACCTTTGCCGGCATT
Porphyromonas gingivalis	D29	46.1	51	CAGTGTACAACCGGAGGAAGAGGAAACGGCTTTT
Porphyromonas gingivalis	D29	46.1	52	CAGTCTCCGGGCGGTTCGTACGGGTTCCTGTGCG
Porphyromonas gingivalis	D29	46.1	53	CAGTTTTATTCCTTCCAAGGTCTTCAGGTTTAAT
Porphyromonas gingivalis	D29	46.1	54	CAGTAGCACGTGTAATTACGCCTTCCGTGTTTGC
Porphyromonas gingivalis	D29	46.1	55	CAGTGGAAAAAGAAAGGGCTATCAGGGAGAGGAT
Porphyromonas gingivalis	D29	46.1	56	CAGTTTAGGAGCGATAATACCTCTCAGGCAAATC
Porphyromonas gingivalis	D29	46.1	57	CAGTTTGCTAAAAAGAGCAACATTCCCAATATAnnnnnnnnnnGAGCTCCTGTAGTAG
Porphyromonas gingivalis	D29	46.1	58	CAGTAATGAGCGACCTTGCCGCATACGAGGAGCT
Porphyromonas gingivalis	D29	46.1	59	CAGTATGTGGCGGCCGATAGCGGTTCGCCTTTTT
Porphyromonas gingivalis	D29	46.1	60	GTAGTTAGTAGTTAGATAGTTATATnnnnnnnnnnTAAAAGAAGCGTTCCTGCACAGTCAGGTA
Porphyromonas gingivalis	D29	46.1	61	AAACCTCTCCGTCGGTGCGGGGATCGTGCTGTGC
Porphyromonas gingivalis	D29	46.1	62	AAAGAAGCGTTCCTGCACAGTCAGGTAGCTGTGC
Porphyromonas gingivalis	D29	46.1	63	GCCTTGTATTCGCGTATCAGGCATTCAGCTGTGC
Porphyromonas gingivalis	D29	46.1	64	AGAAAAAAGATGGCTGACAAGCGCGGAGCTGTGC
Porphyromonas gingivalis	D29	46.1	65	CGATATGGAACAGCAAATACAGCGAATGCTGTGC
Porphyromonas gingivalis	D29	46.1	66	ACAACCGTAACTGTTTCAGTTGGGAAGGCTGTGC
Porphyromonas gingivalis	D29	46.1	67	ACAATTATTTTTTTACAACGTCTAAACGCTGTGC
Porphyromonas gingivalis	D29	46.1	68	ATCTTCCAATACCGTAGAGAGCGTTACGCTGTGC
Porphyromonas gingivalis	D29	46.1	69	GATGAGGTTCCTGTGCAGCTCAAAGGGGCTGTGC
Porphyromonas gingivalis	D29	46.1	70	nnnnnnnCGGGGTGGGGTTTTTCAGCCGGCGGAGAGCTGTGC
Porphyromonas gingivalis	D29	46.1	71	TTCAATACTTTTTAGGCTGTATAGGTAGCTGTGC
Porphyromonas gingivalis	D29	46.1	72	GGGCGAAAAGGCTGTCATCAATGGCAAGCTGTGC
Porphyromonas gingivalis	D29	46.1	73	GCTGTATGAATAGTGCAATAGCTTGGCGCTGTGC
Porphyromonas gingivalis	D29	46.1	74	GGCCTGTAAATCAAAATAACCATGTCGGCTGTGC
Porphyromonas gingivalis	D29	46.1	75	ACAGGCAAATAACCATAGCTCGACTGGGCTGTGC
Porphyromonas gingivalis	D29	46.1	76	CTTGAACGAATATGAAAATAAATGATTGCTGTGC
Porphyromonas gingivalis	D29	46.1	77	nnnnnnnGGTTCCGGGCAGACCGCTGTGC
Porphyromonas gingivalis	D29	46.1	78	AACTTATCGCTAAGTTTATCAGTTGGAGCTGTGC
Porphyromonas gingivalis	D29	46.1	79	TTTGTTAGTGAATATTTATAGTCTATAGCTGTGC
Porphyromonas gingivalis	D29	46.1	80	TGGTAAAACATCATCTTGGCTTGGAAGCTGTGC
Porphyromonas gingivalis	D29	46.1	81	TCTGTCATTGGGTTTTGTGGGTCTTCAGCTGTGC
Porphyromonas gingivalis	D29	46.1	82	GGCAGTAATAGGGTGTACGTTGACTTGGCTGTGC
Porphyromonas gingivalis	D29	46.1	83	ACAACCTTCTCTTCAAAATCTTCTTTTGCTGTGC
Porphyromonas gingivalis	D29	46.1	84	TTCGATTCTTATGTAAACAAAGCTAAGGCTGTGC
Porphyromonas gingivalis	D29	46.1	85	GGCGATGTGTTGTGGTACGTTGCTAGGCTGTGC
Porphyromonas gingivalis	D29	46.1	86	CAAAAGAGTTGGGTATATGGGTTATCGGCTGTGC
Porphyromonas gingivalis	D29	46.1	87	GGTCTGTCCTCCGTTCGCATCAGGGAGGAG
Porphyromonas gingivalis	D29	46.1	88	GCACAACCTCACGCTGAAGACCAAAGCCGC
Porphyromonas gingivalis	D29	46.1	89	AGGTCGCTCGAGGAAATATGTGGACGCATA
Porphyromonas gingivalis	D29	46.1	90	CCCTTGCCGCCAAGGTGCATGTCGTGATCC
Porphyromonas gingivalis	D29	46.1	91	TGCACATCACACTGATCACGCGGATGTAGT
Porphyromonas gingivalis	D29	46.1	92	GAACCAGAAGCAAACAGGTCTCCGAAGACA
Porphyromonas gingivalis	D29	46.1	93	ATAAATGAAGGATGGCGATATAGTATCCCA
Porphyromonas gingivalis	D29	46.1	94	GTATGAAGGAGGTGAAAACACGTCTGTTGG
Porphyromonas gingivalis	D29	46.1	95	TGAGGCTATACCACGACATTTGAAGGTAAA
Porphyromonas gingivalis	D29	46.1	96	GCACGTCCACGACTATATTCTGCTCGGACA
Porphyromonas gingivalis	D29	46.1	97	AATCCCTTAGATCCGTCAGCCGTTGTTGCA
Porphyromonas gingivalis	D29	36.1	1	ACCCTCGGCGTTGTGTTTTTTGATTAGGT
Porphyromonas gingivalis	D29	36.1	2	TAAAGTACTTGAGTTACGAAATCTCCAGCC
Porphyromonas gingivalis	D29	36.1	3	AGCTACAGATTGTACTTGACCAAGTCCATA
Porphyromonas gingivalis	D29	36.1	4	GGATAAAGTAGAACATTAAAAATAAAATAG
Porphyromonas gingivalis	D29	36.1	5	CAAATTCCGGACGTAGAAACAACCGTCTT
Porphyromonas gingivalis	D29	36.1	6	TCCCGTTCTTGTTCGCCACGCTGAGCTCCA
Porphyromonas gingivalis	D29	36.1	7	TGTTTTCTAGATAACGTACTTTCTCCTAA
Porphyromonas gingivalis	D29	36.1	8	CGAGCCTTCGATACTCATCAACTCCGACAC
Porphyromonas gingivalis	D29	36.1	9	ATACTCAAAGCATACGCTTCTTATGAAATC
Porphyromonas gingivalis	D29	36.1	10	GGATACTTGGGGATTTGACTTTATAATAAG
Porphyromonas gingivalis	D29	36.1	11	GCACCTATGTTTGTGGTGTATTGAGGACCT
Porphyromonas gingivalis	D29	36.1	12	CCTCTAGCCTGCCTGAAAAAGCAAGAATTA
Porphyromonas gingivalis	D29	36.1	13	AGTAGTATCTCTTTATGATGCGAACTTTTT
Porphyromonas gingivalis	D29	36.1	14	TCCTTCTTTATCTCAGAAATAGTCTTATTA
Porphyromonas gingivalis	D29	36.1	15	TTCGAACGATCCACATCCATACGCCGCCGT
Porphyromonas gingivalis	D29	36.1	16	AAAATGCGTTCTGTTTCCGTATCAAAGATC
Porphyromonas gingivalis	D29	36.1	17	CAAGACGGTGACGGAACCACCGACACCGGG
Porphyromonas gingivalis	D29	36.1	18	CTTATAAGAGTTGTATCCAAGTGATTACTT
Porphyromonas gingivalis	D45	36.1	1	ACCCTCGGCGTTGTGTTTTTTGATTAGGT
Porphyromonas gingivalis	D45	36.1	2	TAAAGTACTTGAGTTACGAAATCTCCAGCC
Porphyromonas gingivalis	D45	36.1	3	AGCTACAGATTGTACTTGACCAAGTCCATA
Porphyromonas gingivalis	D45	36.1	4	GGATAAAGTAGAACATTAAAAATAAAATAG
Porphyromonas gingivalis	D45	36.1	5	TGAATCGTAGAGCAACTATTGAAGACTCTA
Porphyromonas gingivalis	D45	36.1	6	CAAATTCCGGACGTAGAAACAACCGTCTT
Porphyromonas gingivalis	D45	36.1	7	TCCCGTTCTTGTTCGCCACGCTGAGCTCCA
Porphyromonas gingivalis	D45	36.1	8	TGTTTTCTAGATAACGTACTTTCTCCTAA
Porphyromonas gingivalis	D45	36.1	9	CGAGCCTTCGATACTCATCAACTCCGACAC
Porphyromonas gingivalis	D45	36.1	10	ATACTCAAAGCATACGCTTCTTATGAAATC
Porphyromonas gingivalis	D45	36.1	11	ATTTATTGGTTGAGTTATTCTGTGATTTAA
Porphyromonas gingivalis	D45	36.1	12	GGATACTTGGGGATTTGACTTTATAATAAGnnnnnnnnnn
Porphyromonas gingivalis	D45	36.1	13	GCACCTATGTTTGTGGTGTATTGAGGACCT
Porphyromonas gingivalis	D45	36.1	14	CCTCTAGCCTGCCTGAAAAAGCAAGAATTA
Porphyromonas gingivalis	D45	36.1	15	AGTAGTATCTCTTTATGATGCGAACTTTTT
Porphyromonas gingivalis	D45	36.1	16	TCCTTCTTTATCTCAGAAATAGTCTTATTA
Porphyromonas gingivalis	D45	36.1	17	TTCGAACGATCCACATCCATACGCCGCCGT
Porphyromonas gingivalis	D45	36.1	18	AAAATGCGTTCTGTTTCCGTATCAAAGATC
Porphyromonas gingivalis	D45	36.1	19	CAAGACGGTGACGGAACCACCGACACCGGG
Porphyromonas gingivalis	D45	36.1	20	CTTATAAGAGTTGTATCCAAGTGATTACTT
Porphyromonas gingivalis	D45	36.1	21	TGTGCAAACATCCGCTTGTCATCCATCGCG
Porphyromonas gingivalis	D45	36.1	22	TTCTGCAGCTCGAAGTCGTTAGCCTTCAGG
Porphyromonas gingivalis	D45	36.1	23	GAGAGGTGGCAGTCGATCCCGCGAGGTTGG
Porphyromonas gingivalis	D45	36.1	24	GTATTGGCATTGCCGTCAGTCGATGTGGCA
Porphyromonas gingivalis	D45	46.1	1	GCTGTTCGTTACCAGCTCTCACTGCAAAGT
Porphyromonas gingivalis	D45	46.1	2	ACAATCACCGAAGTACCACTCCAGAGTTGA
Porphyromonas gingivalis	D45	46.1	3	GGGAATATGAGACAAGATTCCCTCGTTCGT
Porphyromonas gingivalis	D45	46.1	4	GGGAGCACCGAACCGTACATCACGCCCCAG
Porphyromonas gingivalis	D45	46.1	5	TCTGCATAAGTTTCCAGGGCGTCCTTAACG
Porphyromonas gingivalis	D45	46.1	6	AGAACGAACGTCTTATGCTGCTTTCTTCTC
Porphyromonas gingivalis	D45	46.1	7	GGAGCACGGCGGCCAGAACCTCCAGCTCG
Porphyromonas gingivalis	D45	46.1	8	ACCCGACCGGAAAGGAATAACCGTTCCAGT
Porphyromonas gingivalis	D45	46.1	9	TCCGCTCCGGCAGGGTTCTGCTTGTACCAT
Porphyromonas gingivalis	D45	46.1	10	AGATATAGCCTCCGCCACAGTGCTACCCGA
Porphyromonas gingivalis	D45	46.1	11	AGGTCTCCGCCTCCGCCCGAAGTCGAGCCG
Porphyromonas gingivalis	D45	46.1	12	TCTATATTCAGTATTCGCTGTACGGTACGA
Porphyromonas gingivalis	D45	46.1	13	GGGAAGCATGAAGGTATGACAGACGCGGAG
Porphyromonas gingivalis	D45	46.1	14	GTTTCCAACTTCTTATCTTCTACTATTTCA
Porphyromonas gingivalis	D45	46.1	15	AAATCAATTAAGACAGTTTGCTTTTAATG
Porphyromonas gingivalis	D45	46.1	16	TCTATTAGAAGGCTTTGCTTTTGAGAGCAT
Porphyromonas gingivalis	D45	46.1	17	ACCAAGGAGGGCGACTACCTGATGGTCGT
Porphyromonas gingivalis	D45	46.1	18	AATATCATAGGGCTTATCCAATCTCTTCGT
Porphyromonas gingivalis	D45	46.1	19	GAGGATATGATGACGATCGAAAACGACAGT
Porphyromonas gingivalis	D45	46.1	20	CATAACACACAGATAATCAAGTATATAGAT
Porphyromonas gingivalis	D45	46.1	21	AGACTCTGAGTGGTATGAGAAACATAAAGG
Porphyromonas gingivalis	D45	46.1	22	AACATGGTCTTGCTCCTCTCCTGGGAATAT
Porphyromonas gingivalis	D45	46.1	23	GGAAGAGCTCCGTGTGAGAAATCAATTCTA
Porphyromonas gingivalis	D45	46.1	24	ACATCCTGGAATAACTTTATCCAAGACAA
Porphyromonas gingivalis	D45	46.1	25	AATAAGATTATCAAACTCCAGGATGTCGAA
Porphyromonas gingivalis	D45	46.1	26	AAAATCAAGAGCATTGATTCATAGAAGAGG
Porphyromonas gingivalis	D45	46.1	27	AATCTCAATGAAGATGTAAGCATGTATTTC
Porphyromonas gingivalis	D45	46.1	28	CGGAGACGTCTGGGTATTGGGGGATCACCG
Porphyromonas gingivalis	D45	46.1	29	GTATCGTAGCTGCTCTTCAAGAGGGAGAGC
Porphyromonas gingivalis	D45	46.1	30	AGGAATAATGTGACATTCTATGCTGGCTAT
Porphyromonas gingivalis	D45	46.1	31	GACGCGGATCGCGTCCACATAGACCTGCAG
Porphyromonas gingivalis	D45	46.1	32	AGCAGGACTATCTTATCCGATTCGTTCGCG
Porphyromonas gingivalis	D45	46.1	33	GTAATGCACGAGGGTGCTGCTATTTATGT
Porphyromonas gingivalis	D45	46.1	34	GCCGATTCATGATACAAACCTCCAGCTTCA
Porphyromonas gingivalis	D45	46.1	35	TAACTTCCAATGAAAGACCGAGACGGAAAT
Porphyromonas gingivalis	D45	46.1	36	TAAGGTCACCCAAACACCGCTACCGTGCGG
Porphyromonas gingivalis	D45	46.1	37	GATTGCATAGGTCAAGCGATTGCTATTGTA
Porphyromonas gingivalis	D45	46.1	38	GGTCAGAACATTTGCCCCTGCCTGCGCAAG
Porphyromonas gingivalis	D45	46.1	39	AGTTCGAAACGTTGTCGGAGGTAAGCCCCT
Porphyromonas gingivalis	D45	46.1	40	GTATATTAGCGGTGAAGTATACGCTAAGAG
Porphyromonas gingivalis	D45	46.1	41	CTATGTAGGTGCGGAACCTTTGCCGGCATT
Porphyromonas gingivalis	D45	46.1	42	GTACAACCGGAGGAAGAGGAAACGGCTTTT
Porphyromonas gingivalis	D45	46.1	43	CTCCGGGCGGTTCGTACGGGTTCCTGTGCG
Porphyromonas gingivalis	D45	46.1	44	CATAACACACAGATAATCAAGTATATAGAT
Porphyromonas gingivalis	D45	46.1	45	AATATCATAGGGCTTATCCAATCTCTTCGT
Porphyromonas gingivalis	D45	46.1	46	CTGTATCGGGTAACAGATGAGCGGTATGGG
Porphyromonas gingivalis	D45	46.1	47	AATCCCTTAGATCCGTCAGCCGTTGTTGCA
Porphyromonas gingivalis	D45	46.1	48	GCACGTCCACGACTATATTCTGCTCGGACA
Porphyromonas gingivalis	D45	46.1	49	TGAGGCTATACCACGACATTTGAAGGTAAA
Porphyromonas gingivalis	D45	46.1	50	GTATGAAGGAGGTGAAAACACGTCTGTTGG
Porphyromonas gingivalis	D45	46.1	51	ATAAATGAAGGATGGCGATATAGTATCCCA
Porphyromonas gingivalis	D45	46.1	52	GAACCAGAAGCAAACAGGTCTCCGAAGACA
Porphyromonas gingivalis	D45	46.1	53	AAAACCCCAAGCATCGCAGCCTTATCCTCT
Porphyromonas gingivalis	D45	46.1	54	GCAGCTGCTGTTCACCTTCGCGTTTACTTT
Porphyromonas gingivalis	D45	46.1	55	AATCCGGATCGTGACCCGCCGGCAGGGCGAT
Porphyromonas gingivalis	D45	46.1	56	TAGATAGTGATGTACAGATCGTCACTATCC
Porphyromonas gingivalis	D45	46.1	57	TACCCCCGTGAGGGTGCCGCATCTGTTATC
Porphyromonas gingivalis	D45	46.1	58	TGCACATCACACTGATCACGCGGATGTAGT
Porphyromonas gingivalis	D45	46.1	59	CCCTTGCCGCCAAGGTGCATGTCGTGATCC
Porphyromonas gingivalis	D45	46.1	60	AGGTCGCTCGAGGAAATATGTGGACGCATA
Porphyromonas gingivalis	D45	46.1	61	GCACAACCTCACGCTGAAGACCAAAGCCGC
Porphyromonas gingivalis	D45	46.1	62	GGTCTGTCCTCCGTTCGCATCAGGGAGGAG
Porphyromonas gingivalis	D45	46.1	63	CGAGCTGATCACTAACGCCTTCTTCTCAG
Porphyromonas gingivalis	D45	46.1	64	CGACACCGGAACTTTCAGTACTGAGCAGTC
Porphyromonas gingivalis	D45	46.1	65	TAATCATTTTCGTTTGTATTACATGGTTCT
Porphyromonas gingivalis	D45	46.1	66	TTGCAAAAGAGTTGGGTATATGGGTTATCG
Porphyromonas gingivalis	D45	46.1	67	GGAACAACCTTCTCTTCAAAATCTTCTTTTGCTGTGNNNN
Porphyromonas gingivalis	D45	46.1	68	ATGTTCGATTCTTATGTAAACAAAGCTAAG
Porphyromonas gingivalis	D45	46.1	69	GGAACAACCTTCTCTTCAAAATCTTCTTTT
Porphyromonas gingivalis	D45	46.1	70	CGGGGCAGTAATAGGGTGTACGTTGACTTG
Porphyromonas gingivalis	D45	46.1	71	TCCTCTGTCATTGGGTTTTGTGGGTCTTCA
Porphyromonas gingivalis	D45	46.1	72	AAATGGTAAAACATCATCTTGGCTTGGAA
Porphyromonas gingivalis	D45	46.1	73	AGCTTTGTTAGTGAATATTTATAGTCTATA
Porphyromonas gingivalis	D45	46.1	74	ATCAACTTATCGCTAAGTTTATCAGTTGGA
Porphyromonas gingivalis	D45	46.1	75	GTCGAAGCGCACGAAGGGATTACTTTCCCC
Porphyromonas gingivalis	D45	46.1	76	GCAACCCAAGGGCAGGGTTCCGGGCAGACC
Porphyromonas gingivalis	D45	46.1	77	AAGCTTGAACGAATATGAAAATAAATGATT
Porphyromonas gingivalis	D45	46.1	78	TGAACAGGCAAATAACCATAGCTCGACTGG
Porphyromonas gingivalis	D45	46.1	79	TCCGGCCTGTAAATCAAAATAACCATGTCG
Porphyromonas gingivalis	D45	46.1	80	GAGGCTGTATGAATAGTGCAATAGCTTGGC
Porphyromonas gingivalis	D45	46.1	81	TAAGGGCGAAAAGGCTGTCATCAATGGCAA
Porphyromonas gingivalis	D45	46.1	82	TTCTTCAATACTTTTTAGGCTGTATAGGTA
Porphyromonas gingivalis	D45	46.1	83	GTAGCGGCGCGGTACTCCATTCGCGCGTTT
Porphyromonas gingivalis	D45	46.1	84	ACATCGTCCGGCACGTCGCATTCGGCCGCT
Porphyromonas gingivalis	D45	46.1	85	GACGGGGTAATTGCGATACTTGAAGCTTTG
Porphyromonas gingivalis	D45	46.1	86	TTCGGGGTGGGGTTTTTCAGCCGGCGGAGA
Porphyromonas gingivalis	D45	46.1	87	AACGATGAGGTTCCTGTGCAGCTCAAAGGG
Porphyromonas gingivalis	D45	46.1	88	GGCATCTTCCAATACCGTAGAGAGCGTTAC
Porphyromonas gingivalis	D45	46.1	89	GCTACAATTATTTTTTTACAACGTCTAAAC
Porphyromonas gingivalis	D45	46.1	90	GGGACAACCGTAACTGTTTCAGTTGGGAAG
Porphyromonas gingivalis	D45	46.1	91	ACCCGATATGGAACAGCAAATACAGCGAAT
Porphyromonas gingivalis	D45	46.1	92	TATAGAAAAAAGATGGCTGACAAGCGCGGA
Porphyromonas gingivalis	D45	46.1	93	AAAGCCTTGTATTCGCGTATCAGGCATTCA
Porphyromonas gingivalis	D45	46.1	94	GTAAAAGAAGCGTTCCTGCACAGTCAGGTA
Porphyromonas gingivalis	D45	46.1	95	ATGTGGCGGCCGATAGCGGTTCGCCTTTTT
Porphyromonas gingivalis	D45	46.1	96	AATGAGCGACCTTGCCGCATACGAGGAGCT
Porphyromonas gingivalis	D45	46.1	97	TTGCTAAAAAGAGCAACATTCCCAATATAA
Porphyromonas gingivalis	D45	46.1	98	GATAAACCTCTCCGTCGGTGCGGGGATCGT
Porphyromonas gingivalis	D45	46.1	99	TAAGTAGTTAGTAGTTAGATAGTTATATAT
Porphyromonas gingivalis	D45	46.1	100	GGAAAAAGAAAGGGCTATCAGGGAGAGGAT
Porphyromonas gingivalis	D45	46.1	101	AGCACGTGTAATTACGCCTTCCGTGTTTGC
Porphyromonas gingivalis	D45	46.1	102	TTTATTCCTTCCAAGGTCTTCAGGTTTAAT
Porphyromonas gingivalis	D45	46.1	103	NNNNNNNNNNGCATTCTTTTGCAAGGAGCTCCTGTAGTAG
Porphyromonas gingivalis	D45	46.1	104	TTAGGAGCGATAATACCTCTCAGGCAAATC
Porphyromonas gingivalis	D32	30.1	1	TTATATCAATTTTCGTAACCGTCATTTTGTAACTGAT
Porphyromonas gingivalis	D32	30.1	2	GAGCAAGCTGTCCGCTGTTTTTTCTTCGCTTGAG
Porphyromonas gingivalis	D32	30.1	3	ATAAAGAGCAATCTTTCCACATAAGCCTTTCGCAGC
Porphyromonas gingivalis	D32	36.1	1	ATATCCACTTCTATTTCCTCTTTGCCTCTT
Porphyromonas gingivalis	D32	36.1	2	AGGTTTTGTTTTTAATATATAATGAGTAAT
Porphyromonas gingivalis	D32	36.1	3	AGTCAAGATAAAGGTGAGTTGTGCTCTTGC
Porphyromonas gingivalis	D32	36.1	4	GTCGTGGATAGCAGTAAGAATATCCACCTT
Porphyromonas gingivalis	D32	36.1	5	TTTATCGGATACTTTAAAATCTTTGTGGCT
Porphyromonas gingivalis	D32	36.1	6	ATGTATTGATTAGTATTATACAAATTATGA
Porphyromonas gingivalis	D32	36.1	7	ACATCGAAGCCGTAACTCTCCAGTTCCCTC
Porphyromonas gingivalis	D32	36.1	8	CATATTTCGTTTAATAGGTTTAATTAAAGT
Porphyromonas gingivalis	D32	36.1	9	CTCATAATGAAAATATAAATAACTATCATC
Porphyromonas gingivalis	D32	36.2	1	TTAGTAGCAATAACGAAGAAGTGTCTTAGC
Porphyromonas gingivalis	D32	36.2	2	ATGATTCGCTATTTTGTCCCCGTTGCGGGA
Porphyromonas gingivalis	D32	36.2	3	TTGTCATAATATTTGTTGTTTGTATTGTTT
Porphyromonas gingivalis	D32	36.2	4	AGTTTTTTTGAGTTTAACAAATGGGTTATT
Porphyromonas gingivalis	D32	36.2	5	TATCGGTTATATCTTCAAAACCGAGAATAA
Porphyromonas gingivalis	D33	30.1	1	TTATATCAATTTTCGTAACCGTCATTTTGTAACTGAT
Porphyromonas gingivalis	D33	30.1	2	GAGCAAGCTGTCCGCTGTTTTTTCTTCGCTTGAG
Porphyromonas gingivalis	D33	30.1	3	ATAAAGAGCAATCTTTCCACATAAGCCTTTCGCAGC
Porphyromonas gingivalis	D33	36.2	1	TTAGTAGCAATAACGAAGAAGTGTCTTAGC
Porphyromonas gingivalis	D33	36.2	2	ATGATTCGCTATTTTGTCCCCGTTGCGGGA
Porphyromonas gingivalis	D33	36.2	3	TTGTCATAATATTTGTTGTTTGTATTGTTT
Porphyromonas gingivalis	D33	36.2	4	AGTTTTTTTGAGTTTAACAAATGGGTTATT
Porphyromonas gingivalis	D33	36.2	5	TATCGGTTATATCTTCAAAACCGAGAATAA
Porphyromonas gingivalis	D33	36.1	1	ATATCCACTTCTATTTCCTCTTTGCCTCTT
Porphyromonas gingivalis	D33	36.1	2	AGGTTTTGTTTTTAATATATAATGAGTAAT
Porphyromonas gingivalis	D33	36.1	3	AGTCAAGATAAAGGTGAGTTGTGCTCTTGC
Porphyromonas gingivalis	D33	36.1	4	GTCGTGGATAGCAGTAAGAATATCCACCTT
Porphyromonas gingivalis	D33	36.1	5	TTTATCGGATACTTTAAAATCTTTGTGGCT
Porphyromonas gingivalis	D33	36.1	6	ATGTATTGATTAGTATTATACAAATTATGA
Porphyromonas gingivalis	D33	36.1	7	ACATCGAAGCCGTAACTCTCCAGTTCCCTC
Porphyromonas gingivalis	D33	36.1	8	CATATTTCGTTTAATAGGTTTAATTAAAGT
Porphyromonas gingivalis	D33	36.1	9	CTCATAATGAAAATATAAATAACTATCATC
Porphyromonas gingivalis	D34	36.2	1	TTAGTAGCAATAACGAAGAAGTGTCTTAGC
Porphyromonas gingivalis	D34	36.2	2	ATGATTCGCTATTTTGTCCCCGTTGCGGGA
Porphyromonas gingivalis	D34	36.2	3	TTGTCATAATATTTGTTGTTTGTATTGTTT
Porphyromonas gingivalis	D34	36.2	4	AGTTTTTTTGAGTTTAACAAATGGGTTATT
Porphyromonas gingivalis	D34	36.2	5	TATCGGTTATATCTTCAAAACCGAGAATAA
Porphyromonas gingivalis	D34	36.1	1	CTCATAATGAAAATATAAATAACTATCATC
Porphyromonas gingivalis	D34	36.1	2	CATATTTCGTTTAATAGGTTTAATTAAAGT
Porphyromonas gingivalis	D34	36.1	3	ACATCGAAGCCGTAACTCTCCAGTTCCCTC
Porphyromonas gingivalis	D34	36.1	4	ATGTATTGATTAGTATTATACAAATTATGA
Porphyromonas gingivalis	D34	36.1	5	TTTATCGGATACTTTAAAATCTTTGTGGCT
Porphyromonas gingivalis	D34	36.1	6	GTCGTGGATAGCAGTAAGAATATCCACCTT
Porphyromonas gingivalis	D34	36.1	7	AGTCAAGATAAAGGTGAGTTGTGCTCTTGC
Porphyromonas gingivalis	D34	36.1	8	AGGTTTTGTTTTTAATATATAATGAGTAAT
Porphyromonas gingivalis	D34	36.1	9	ATATCCACTTCTATTTCCTCTTTGCCTCTT
Porphyromonas gingivalis	D39	36.1	1	ATATCCACTTCTATTTCCTCTTTGCCTCTT
Porphyromonas gingivalis	D39	36.1	2	AGGTTTTGTTTTTAATATATAATGAGTAAT
Porphyromonas gingivalis	D39	36.1	3	AGTCAAGATAAAGGTGAGTTGTGCTCTTGC
Porphyromonas gingivalis	D39	36.1	4	GTCGTGGATAGCAGTAAGAATATCCACCTT
Porphyromonas gingivalis	D39	36.1	5	TTTATCGGATACTTTAAAATCTTTGTGGCT
Porphyromonas gingivalis	D39	36.1	6	ATGTATTGATTAGTATTATACAAATTATGA
Porphyromonas gingivalis	D39	36.1	7	ACATCGAAGCCGTAACTCTCCAGTTCCCTC
Porphyromonas gingivalis	D39	36.1	8	CATATTTCGTTTAATAGGTTTAATTAAAGT
Porphyromonas gingivalis	D39	36.1	9	CTCATAATGAAAATATAAATAACTATCATC
Porphyromonas gingivalis	D39	36.2	1	TATCGGTTATATCTTCAAAACCGAGAATAA
Porphyromonas gingivalis	D39	36.2	2	AGTTTTTTTGAGTTTAACAAATGGGTTATT
Porphyromonas gingivalis	D39	36.2	3	TTGTCATAATATTTGTTGTTTGTATTGTTT
Porphyromonas gingivalis	D39	36.2	4	ATGATTCGCTATTTTGTCCCCGTTGCGGGA
Porphyromonas gingivalis	D39	36.2	5	TTAGTAGCAATAACGAAGAAGTGTCTTAGC
Porphyromonas gingivalis	D39	30.1	1	ATAAAGAGCAATCTTTCCACATAAGCCTTTCGCAGC
Porphyromonas gingivalis	D39	30.1	2	GAGCAAGCTGTCCGCTGTTTTTTCTTCGCTTGAG
Porphyromonas gingivalis	D39	30.1	3	TTATATCAATTTTCGTAACCGTCATTTTGTAACTGAT
Porphyromonas gingivalis	D40	30.1	1	ATAAAGAGCAATCTTTCCACATAAGCCTTTCGCAGC
Porphyromonas gingivalis	D40	30.1	2	GAGCAAGCTGTCCGCTGTTTTTTCTTCGCTTGAG
Porphyromonas gingivalis	D40	30.1	3	TTATATCAATTTTCGTAACCGTCATTTTGTAACTGAT
Porphyromonas gingivalis	D40	36.1	1	ATATCCACTTCTATTTCCTCTTTGCCTCTT
Porphyromonas gingivalis	D40	36.1	2	AGGTTTTGTTTTTAATATATAATGAGTAAT
Porphyromonas gingivalis	D40	36.1	3	AGTCAAGATAAAGGTGAGTTGTGCTCTTGC
Porphyromonas gingivalis	D40	36.1	4	GTCGTGGATAGCAGTAAGAATATCCACCTT
Porphyromonas gingivalis	D40	36.1	5	TTTATCGGATACTTTAAAATCTTTGTGGCT
Porphyromonas gingivalis	D40	36.1	6	ATGTATTGATTAGTATTATACAAATTATGA
Porphyromonas gingivalis	D40	36.1	7	ACATCGAAGCCGTAACTCTCCAGTTCCCTC
Porphyromonas gingivalis	D40	36.1	8	CATATTTCGTTTAATAGGTTTAATTAAAGT
Porphyromonas gingivalis	D40	36.1	9	CTCATAATGAAAATATAAATAACTATCATC
Porphyromonas gingivalis	D40	36.2	1	TTAGTAGCAATAACGAAGAAGTGTCTTAGC
Porphyromonas gingivalis	D40	36.2	2	ATGATTCGCTATTTTGTCCCCGTTGCGGGA
Porphyromonas gingivalis	D40	36.2	3	TTGTCATAATATTTGTTGTTTGTATTGTTT
Porphyromonas gingivalis	D40	36.2	4	AGTTTTTTTGAGTTTAACAAATGGGTTATT
Porphyromonas gingivalis	D40	36.2	5	TATCGGTTATATCTTCAAAACCGAGAATAA
Porphyromonas gingivalis	D41	30.1	1	ATAAAGAGCAATCTTTCCACATAAGCCTTTCGCAGC
Porphyromonas gingivalis	D41	30.1	2	GAGCAAGCTGTCCGCTGTTTTTTCTTCGCTTGAG
Porphyromonas gingivalis	D41	30.1	3	TTATATCAATTTTCGTAACCGTCATTTTGTAACTGAT
Porphyromonas gingivalis	D41	36.2	1	TATCGGTTATATCTTCAAAACCGAGAATAA
Porphyromonas gingivalis	D41	36.2	2	AGTTTTTTTGAGTTTAACAAATGGGTTATT
Porphyromonas gingivalis	D41	36.2	3	TTGTCATAATATTTGTTGTTTGTATTGTTT
Porphyromonas gingivalis	D41	36.2	4	ATGATTCGCTATTTTGTCCCCGTTGCGGGA
Porphyromonas gingivalis	D41	36.2	5	TTAGTAGCAATAACGAAGAAGTGTCTTAGC
Porphyromonas gingivalis	D41	36.1	1	ATATCCACTTCTATTTCCTCTTTGCCTCTT
Porphyromonas gingivalis	D41	36.1	2	AGGTTTTGTTTTTAATATATAATGAGTAAT
Porphyromonas gingivalis	D41	36.1	3	AGTCAAGATAAAGGTGAGTTGTGCTCTTGC
Porphyromonas gingivalis	D41	36.1	4	GTCGTGGATAGCAGTAAGAATATCCACCTT
Porphyromonas gingivalis	D41	36.1	5	TTTATCGGATACTTTAAAATCTTTGTGGCT
Porphyromonas gingivalis	D41	36.1	6	ATGTATTGATTAGTATTATACAAATTATGA
Porphyromonas gingivalis	D41	36.1	7	ACATCGAAGCCGTAACTCTCCAGTTCCCTC
Porphyromonas gingivalis	D41	36.1	8	CATATTTCGTTTAATAGGTTTAATTAAAGT
Porphyromonas gingivalis	D41	36.1	9	CTCATAATGAAAATATAAATAACTATCATC
Porphyromonas gingivalis	PC9	36.1	1	TATTTTTAGTAAATTCAGTTAACCAATAAA
Porphyromonas gingivalis	PC9	36.1	2	GGGTGATACTACGATTCCTGACTTTTCATA
Porphyromonas gingivalis	PC9	36.1	3	TCAAATACGACCACTTCTATAGCCTCCAGC
Porphyromonas gingivalis	PC9	36.1	4	CAACCGTCAGTATCAAAACATTATGTCAGA
Porphyromonas gingivalis	PC9	36.1	5	CTTACTTCCTTACAATTATCAATTTTTACT
Porphyromonas gingivalis	PC9	36.1	6	GTTCTTGTGGCCTGCATCGTCAAAGAAGGT
Porphyromonas gingivalis	PC9	36.1	7	AATTGTTCCATTATATCGTGCTTAATTGAA
Porphyromonas gingivalis	PC9	36.1	8	ATGGTCGTAGATTATAGGTGTAGGATGTTC
Porphyromonas gingivalis	PC9	36.1	9	CTCTATCCATGTTTTCTTGCTCGTTTATCA
Porphyromonas gingivalis	PC9	36.1	10	CACCTTGAGGGAATACTGCAAAATAGTAAG
Porphyromonas gingivalis	PC9	36.1	11	TTCAAATGATAGTAGAGACTTAAGCTCATG
Porphyromonas gingivalis	PC9	46.1	1	TGAAAATATCGAATCCTGGTTGGGGCCTGG
Porphyromonas gingivalis	PC9	46.1	2	AATACAACTTGAATAAACTCCACTTTGTTT
Porphyromonas gingivalis	PC9	46.1	3	AAGCATCATGGGCAAATCATTTGCCGATAT
Porphyromonas gingivalis	PC9	46.1	4	CCGCCGTCACGGCCGCCGAATCGGGAAAAT
Porphyromonas gingivalis	PC9	46.1	5	CTGTATTTGCTCACCAATTTTTTGTTCTAT
Porphyromonas gingivalis	PC9	46.1	6	AGGAGGCTGCGGTATAATATGAAAAAGATA
Porphyromonas gingivalis	PC9	46.1	7	GACGGAGCGACGGGGGGAAGAACGAGGGAA
Porphyromonas gingivalis	PC9	46.1	8	TTATTAGCAAATGAGCCAGAAAGAACGGAA
Porphyromonas gingivalis	PC9	46.1	9	ACCCGTACGGCCCTGGTGGCGTCCGAAGGG
Porphyromonas gingivalis	PC9	46.1	10	ATACAGGACAAAAGGATAATGACGGCGGCC
Porphyromonas gingivalis	PC9	46.1	11	ACCTTTTGCACAGACACGAACCCCGACGCG
Porphyromonas gingivalis	PC9	46.1	12	GCCCCAGGGCGCAGACGCGTACTGGGGCCG
Porphyromonas gingivalis	PC9	46.1	13	CCACCTCCGCGGGTGCTCGCCTGGCCTCAT
Porphyromonas gingivalis	PC9	46.1	14	TGAACGGGACGCTAAAGTAGCGGAATACGA
Porphyromonas gingivalis	PC9	46.1	15	CAGCAGGGGCCGCGTCAATTCGCTGTACTC
Porphyromonas gingivalis	PC9	46.1	16	TCCCCACTTCTCTCTTATTTTTTTTTCGAC
Porphyromonas gingivalis	PC9	46.1	17	AACGGAATTTGAACCGTGTAAAACCACGAG
Porphyromonas gingivalis	PC9	46.1	18	ACCCGTACAATGTCTGCGAGCAGGGGATTG
Porphyromonas gingivalis	PC9	46.1	19	ATGTTTAACGACCGCTTTCTTTTGACACAA
Porphyromonas gingivalis	PC9	46.1	20	CCGGGCAAGGCGGCCAAGTATCTGGGCAAG
Porphyromonas gingivalis	PC9	46.1	21	GCAGCGATATAATAGACTACGTAAACAGCT
Porphyromonas gingivalis	PC9	46.1	22	GGAACGGAAGGCGCTCATAATAGAGAAGAG
Porphyromonas gingivalis	PC9	46.1	23	TTCTATATTTGCAATGTGTTTCGCGCGGAA
Porphyromonas gingivalis	PC9	46.1	24	TTTATCTCATCGATTGACAAGTACGGCATT
Porphyromonas gingivalis	PC9	46.1	25	TAATCGGACAAGGCCTGCTACAGAAGTTCA
Porphyromonas gingivalis	PC9	46.1	26	TGCAGTACTATAAGATTGACTTCTTCCGAC
Porphyromonas gingivalis	PC9	46.1	27	ACAGGTCGCCGAATTGCGCGGCAATGTTCG
Porphyromonas gingivalis	PC9	46.1	28	TGTAGATGTGAGCACGGAGAGCCTATTCGT
Porphyromonas gingivalis	PC9	46.1	29	CATTGGGTACTATTCATAAAATAAGATGAG
Porphyromonas gingivalis	PC9	46.1	30	GAATCCTGCTCCTGTAGATGGAGATGGTGA
Porphyromonas gingivalis	PC9	46.1	31	TTAACGGCCGCCAAACAGGTTGAGGCCGC
Porphyromonas gingivalis	PC9	46.1	32	CGGTATCACAAGATACCGAGTAAGCAAAGA
Porphyromonas gingivalis	PC9	46.1	33	ATAGAACAAAAAATCGGCGCGCAGCTACAG
Porphyromonas gingivalis	PC9	46.1	34	GGCGCCCCCGAGTGGGCAATATCTCACGAT
Porphyromonas gingivalis	PC9	36.2	1	TTGCTTTTTTGTAGAAGGGCCCTCAGCGTT
Porphyromonas gingivalis	PC9	36.2	2	TGTAGACTACATCTTTGGTGCGACTAATCT
Porphyromonas gingivalis	PC9	36.2	3	ATCAAGGATTTTATCCCCACTCCTTGCGTA
Porphyromonas gingivalis	PC9	36.2	4	AACACAGCATCTTGTAAACGAGGATCCAAC
Porphyromonas gingivalis	PC9	36.2	5	TCCTTAATGACCTCTATTAGCTCCTCCGCT
Porphyromonas gingivalis	PC9	36.2	6	TTTCAATACTATCTTATGTAGACCGATAT
Porphyromonas gingivalis	PC9	36.2	7	TGTAGCACGAGTAGCATTTTTAGCATCATT
Porphyromonas gingivalis	PC9	36.2	8	TCTCGAGTAACGATATCCAACAGCGCAT
Porphyromonas gingivalis	PC9	36.2	9	GAGGTTAAACTTAGGATGTATCCTACCGTC
Porphyromonas gingivalis	PC9	36.2	10	TTTTCATTTAAGTGAATGTGGGGGTGTATG
Porphyromonas gingivalis	PC9	46.1	1	GCCGAAACTGTGTTGGGAACCGTCAAGTGG
Porphyromonas gingivalis	PC9	46.1	2	GAAATTTTGTCAAGGATTTCTTTCTTCTT
Porphyromonas gingivalis	PC9	46.1	3	GCGACAAGATGATATTCTCTTTCCCTGCCG
Porphyromonas gingivalis	PC9	46.1	4	CCTTTTTTCTTTTTGTATTTTCTTTTTTAT
Porphyromonas gingivalis	PC9	46.1	5	TTGCCGCTTTTGTTGGTAATTGCACCATAC
Porphyromonas gingivalis	PC9	46.1	6	GAAGGGCGCGTGCTGGAATGTTTCGACAAT
Porphyromonas gingivalis	PC9	46.1	7	TCAATCAATGAGTGGTATACAAGTCGGGG
Porphyromonas gingivalis	PC9	46.1	8	GAAAAGAAAAGACGGACTGACGGCTGCGTT
Porphyromonas gingivalis	PC9	46.1	9	TCTCTTCACACGCCACTCAAATCAATCAGC
Porphyromonas gingivalis	PC9	46.1	10	GAGTCCATATGGCCAAAAAGGAAAGGAGG
Porphyromonas gingivalis	PC9	46.1	11	AGACCCCGACAGCGCACTCTATGGAGACAA
Porphyromonas gingivalis	PC9	36.2	1	GGTTTTTCTCTTGTTGTTTCATCTTTTGTT
Porphyromonas gingivalis	PC9	36.2	2	GAGTTGTGCTCTTGCAAAAGCTATACTTT
Porphyromonas gingivalis	PC9	36.2	3	TCACAATAATTGTAATAAAACTTATAAGA
Porphyromonas gingivalis	PC9	36.2	4	CAGGTCAATTAACTTACGGTTACGCTCGT
Porphyromonas gingivalis	PC9	36.2	5	TCTTATAATAACCTATTTCTTTATTTAA
Porphyromonas gingivalis	PC13	46.1	1	ATGAAGATGCGCTGATGCGCAAATTCATTT
Porphyromonas gingivalis	PC13	46.1	2	GAATCCTGCTCCTGTAGATGGAGATGGTGA
Porphyromonas gingivalis	PC13	46.1	3	TTAACGGCCGCCAAACAGGTTGAGGCCGC
Porphyromonas gingivalis	PC13	46.1	4	CGGTATCACAAGATACCGAGTAAGCAAAGA
Porphyromonas gingivalis	PC13	46.1	5	ATAGAACAAAAAATCGGCGCGCAGCTACAG
Porphyromonas gingivalis	PC13	46.1	6	GGCGCCCCCGAGTGGGCAATATCTCACGAT
Porphyromonas gingivalis	PC13	46.1	7	TCCTAATGACGAACTGGCTGCATACCTTCT
Porphyromonas gingivalis	PC13	46.1	8	GCCGAAACTGTGTTGGGAACCGTCAAGTGG
Porphyromonas gingivalis	PC13	46.1	9	GAAATTTTGTCAAGGATTTCTTTCTTCTT
Porphyromonas gingivalis	PC13	46.1	10	GCGACAAGATGATATTCTCTTTCCCTGCCG
Porphyromonas gingivalis	PC13	46.1	11	CCTTTTTTCTTTTTGTATTTTCTTTTTTAT
Porphyromonas gingivalis	PC13	46.1	12	TTGCCGCTTTTGTTGGTAATTGCACCATAC
Porphyromonas gingivalis	PC13	46.1	13	GAAGGGCGCGTGCTGGAATGTTTCGACAAT
Porphyromonas gingivalis	PC13	46.1	14	CGTCAGTATATCACACGAGTATTCATCAAT
Porphyromonas gingivalis	PC13	46.1	15	TGGCATTCAGCGGTTCCATAGAACAATTCC
Porphyromonas gingivalis	PC13	46.1	16	CCAAAAGCTATGTTACTGAAACCCACCCTT
Porphyromonas gingivalis	PC13	46.1	17	TAACGCGCTGATAATTAGCGCGTTGGTTTC
Porphyromonas gingivalis	PC13	46.1	18	TGGGAGCATGGGCAACTTCCATGATGTCGA
Porphyromonas gingivalis	PC13	46.1	19	TCCCCACTTCTCTCTTATTTTTTTTTCGAC
Porphyromonas gingivalis	PC13	46.1	20	CAGCAGGGGCCGCGTCAATTCGCTGTACTC
Porphyromonas gingivalis	PC13	46.1	21	TGAACGGGACGCTAAAGTAGCGGAATACGA
Porphyromonas gingivalis	PC13	46.1	22	CCACCTCCGCGGGTGCTCGCCTGGCCTCAT
Porphyromonas gingivalis	PC13	46.1	23	GCCCCAGGGCGCAGACGCGTACTGGGGCCG
Porphyromonas gingivalis	PC13	36.1	1	TTCAAATGATAGTAGAGACTTAAGCTCATG
Porphyromonas gingivalis	PC13	36.1	2	CACCTTGAGGGAATACTGCAAAATAGTAAG
Porphyromonas gingivalis	PC13	36.1	3	CTCTATCCATGTTTTCTTGCTCGTTTATCA
Porphyromonas gingivalis	PC13	36.1	4	ATGGTCGTAGATTATAGGTGTAGGATGTTC
Porphyromonas gingivalis	PC13	36.1	5	AATTGTTCCATTATATCGTGCTTAATTGAA
Porphyromonas gingivalis	PC13	36.1	6	GTTCTTGTGGCCTGCATCGTCAAAGAAGGT
Porphyromonas gingivalis	PC13	36.1	7	CTTACTTCCTTACAATTATCAATTTTTACT
Porphyromonas gingivalis	PC13	36.1	8	CAACCGTCAGTATCAAAACATTATGTCAGA
Porphyromonas gingivalis	PC13	36.1	9	GCTGGAGGCTATAGAAGTGGTCGTATTTGA
Porphyromonas gingivalis	PC13	36.1	10	GGGTGATACTACGATTCCTGACTTTTCATA
Porphyromonas gingivalis	PC13	36.1	11	TATTTTTAGTAAATTCAGTTAACCAATAAA
Porphyromonas gingivalis	PC13	46.1	1	AGACCCCGACAGCGCACTCTATGGAGACAA
Porphyromonas gingivalis	PC13	46.1	2	GAGTCCATATGGCCAAAAAGGAAAGGAGG
Porphyromonas gingivalis	PC13	46.1	3	TCTCTTCACACGCCACTCAAATCAATCAGC
Porphyromonas gingivalis	PC13	46.1	4	GAAAAGAAAAGACGGACTGACGGCTGCGTT
Porphyromonas gingivalis	PC13	46.1	5	TCAATCAATGAGTGGTATACAAGTCGGGG
Porphyromonas gingivalis	PC13	36.2	1	TTAAATAAAGAAATAGGTTATTATAAGA
Porphyromonas gingivalis	PC13	36.2	2	CAGGTCAATTAACTTACGGTTACGCTCGT
Porphyromonas gingivalis	PC13	36.2	3	TCACAATAATTGTAATAAAACTTATAAGA
Porphyromonas gingivalis	PC13	36.2	4	GAGTTGTGCTCTTGCAAAAGCTATACTTT
Porphyromonas gingivalis	PC13	36.2	5	GGTTTTTCTCTTGTTGTTTCATCTTTTGTT
Porphyromonas gingivalis	PC13	46.1	1	CATTGGGTACTATTCATAAAATAAGATGAG
Porphyromonas gingivalis	PC13	46.1	2	TGTAGATGTGAGCACGGAGAGCCTATTCGT
Porphyromonas gingivalis	PC13	46.1	3	ACAGGTCGCCGAATTGCGCGGCAATGTTCG
Porphyromonas gingivalis	PC13	46.1	4	TGCAGTACTATAAGATTGACTTCTTCCGAC
Porphyromonas gingivalis	PC13	46.1	5	TAATCGGACAAGGCCTGCTACAGAAGTTCA
Porphyromonas gingivalis	PC13	46.1	6	TTTATCTCATCGATTGACAAGTACGGCATT
Porphyromonas gingivalis	PC13	46.1	7	TTCTATATTTGCAATGTGTTTCGCGCGGAA
Porphyromonas gingivalis	PC13	46.1	8	GGAACGGAAGGCGCTCATAATAGAGAAGAG
Porphyromonas gingivalis	PC13	46.1	9	GCAGCGATATAATAGACTACGTAAACAGCT
Porphyromonas gingivalis	PC13	36.2	1	TTTTCATTTAAGTGAATGTGGGGGTGTATG
Porphyromonas gingivalis	PC13	36.2	2	GAGGTTAAACTTAGGATGTATCCTACCGTC
Porphyromonas gingivalis	PC13	36.2	3	TTCTCGAGTAACGATATCCAACAGCGCAT
Porphyromonas gingivalis	PC13	36.2	4	TGTAGCACGAGTAGCATTTTTAGCATCATT
Porphyromonas gingivalis	PC13	36.2	5	TTTCAATACTATCTTATGTAGACCGATAT
Porphyromonas gingivalis	PC13	36.2	6	TCCTTAATGACCTCTATTAGCTCCTCCGCT
Porphyromonas gingivalis	PC13	36.2	7	AACACAGCATCTTGTAAACGAGGATCCAAC
Porphyromonas gingivalis	PC13	36.2	8	ATCAAGGATTTTATCCCCACTCCTTGCGTA
Porphyromonas gingivalis	PC13	36.2	9	TGTAGACTACATCTTTGGTGCGACTAATCT
Porphyromonas gingivalis	PC13	36.2	10	TTGCTTTTTTGTAGAAGGGCCCTCAGCGTT
Porphyromonas gingivalis	PC13	46.1	1	AAGCATCATGGGCAAATCATTTGCCGATA
Porphyromonas gingivalis	PC13	46.1	2	AATACAACTTGAATAAACTCCACTTTGTT
Porphyromonas gingivalis	PC13	46.1	3	TGAAAATATCGAATCCTGGTTGGGGCCTG
Porphyromonas gingivalis	PC13	46.1	4	ACGTAACTACTTTAATATCAATAGTAAGC
Porphyromonas gingivalis	PC13	46.1	5	GAAGAGTAGCTTCATTAGCCCAAGGATTC
Porphyromonas gingivalis	FK2	46.1	1	AGAACGTAAAAAAGACTCTAACTTTTTTCT
Porphyromonas gingivalis	FK2	46.1	2	TTGATGTCGCCTGTGGCGGAAAGATGTTCT
Porphyromonas gingivalis	FK2	46.1	3	GCGACAAGATGATATTCTCTTTCCCTGCCG
Porphyromonas gingivalis	FK2	46.1	4	GGGATCGACGACAGCTTACACAAAGCAGCT
Porphyromonas gingivalis	FK2	46.1	5	ATCGCTTAGATAAAACAGAGGTGAATCTGT
Porphyromonas gingivalis	FK2	46.1	6	ATACAAAAAGCCTCGATGACGTAGATCTTA
Porphyromonas gingivalis	FK2	46.1	7	TATACCCGGTGGTCGCCCCTTCAGGTATTG
Porphyromonas gingivalis	FK2	46.1	8	AAAGACGTCCCGAGCCGGATTCTTGATGAG
Porphyromonas gingivalis	FK2	46.1	9	GGCTTGACCCTGACGCAAACGAAGAATATA
Porphyromonas gingivalis	FK2	46.1	10	AGCAACACCCATTGGGTGCTATTCATCAAG
Porphyromonas gingivalis	FK2	46.1	11	TATGACATGCATATCAGATGCACACATGAA
Porphyromonas gingivalis	FK2	46.1	12	ATGCAATCATGTTGCCTTTTTGGTCGTAGA
Porphyromonas gingivalis	FK2	46.1	13	ATCGTCATCTCCGACCAAAAGCTCATTCTC
Porphyromonas gingivalis	FK2	46.1	14	CGCGTCAATAAGCGCGTTCGCGCTTCTCAG
Porphyromonas gingivalis	FK2	46.1	15	ACAGCGTGAAGTCGCCGGAGAGGCTGATTG
Porphyromonas gingivalis	FK2	46.1	16	GGTGATGTTATTGAATTAGATGGAATAAAA
Porphyromonas gingivalis	FK2	30.1	1	CTTCGATTGGCCCGTAAGGGAATTCGCAGCCAAAGC
Porphyromonas gingivalis	FK2	30.1	2	CATGGGCAAAGAAATACGGAAACAACATCAAGAGA
Porphyromonas gingivalis	FK2	30.1	3	GGGGATGGCTCAGCCGTCAATCAGCAGGTTTCTGGC
Porphyromonas gingivalis	FK2	30.1	4	CTCCGTTGAGTCGAGCCATCCGATGAGACCCATTTT
Porphyromonas gingivalis	FK2	30.1	5	GGGAGGTCGCTTTCGTCTCCCATGATGTCGTACAGC
Porphyromonas gingivalis	FK2	30.1	6	CTCTTCAGCAAGGGGCGGGTGCTCTTCGGGCTGTGGC
Porphyromonas gingivalis	FK2	30.1	7	AAGCTATCAGCAAGGACACACTCGTTGCGAAGGTGA
Porphyromonas gingivalis	FK2	30.1	8	GTCATAACGTAAATGTCGCACTGTTGCCATTCCAC
Porphyromonas gingivalis	FK2	30.1	9	TATCATCTGCCACCCGTTGAGCTCTTTTTTTTTAGAA
Porphyromonas gingivalis	FK2	30.1	10	CCCCGACCGCTCGTACCGCCTCCGCATAGAAAAGGG
Porphyromonas gingivalis	FK2	30.1	11	TATTTTCAGCTCACCCTTTCCAAGGAGCAGCCACGT
Porphyromonas gingivalis	FK2	30.1	12	CATACCACGGGAAGCTCACCTGGCCGACCAACAAGC
Porphyromonas gingivalis	FK2	30.1	13	TGTATCTGAAGAGGACATGCTTCGTGGAATCGTTACG
Porphyromonas gingivalis	FK2	30.1	14	TTCGGGCGGAGACACCGCCGGCGGCGACGTAGCGGA
Porphyromonas gingivalis	FK2	30.1	15	CGGAGCACACACCCCGGGGTCAATACTGGCCTCTT
Porphyromonas gingivalis	FK2	30.1	16	TGTAAAACTTAAAACAGACAAAATTGTAACAGTACCA
Porphyromonas gingivalis	FK2	30.1	17	AGACGACAAAGACCGGTGGACGTTAGTGGAGGTAAAAG
Porphyromonas gingivalis	FK2	30.1	18	TAACTTATTGAGGCTTGCATAAATAATTCACAATTT
Porphyromonas gingivalis	FK2	30.1	19	CGGCACCCAGCCGTACAGTACCGGCTCGTGTTGCCAT
Porphyromonas gingivalis	FK2	30.1	20	CTTCACGAGTATGCCATACGATGACTGCTCCTTCT
Porphyromonas gingivalis	FK2	30.1	21	ATAATTAATCAATCCGAAGCATCCGCTAAATTCACAA
Porphyromonas gingivalis	FK2	30.1	22	CGGTCTTCGAATAGAACGGAATATGATATCATTCAT
Porphyromonas gingivalis	FK2	30.1	23	CAGTATGAGGATAGAGATACAACATGAGTGTGAC
Porphyromonas gingivalis	FK2	30.1	24	GTCATAACGTAAATGTCGCACTGTTGCCATTCCAC
Porphyromonas gingivalis	FK2	30.1	25	CGGGCGGCCGCCCGAACAAGGTGTACTATTATAACA
Porphyromonas gingivalis	FK2	30.1	26	TCCCATGGAACAGAAGAGGAGATTTTGGATTACAA
Porphyromonas gingivalis	FK2	30.1	27	GACGTGACCGGATTTGGTTTGTTGCCCACTCCGAC
Porphyromonas gingivalis	FK2	30.1	28	TCACAACAACAAGTAAAGAAACCCGTAACCTTCTC
Porphyromonas gingivalis	FK2	30.1	29	TGAAGAACATCCACGCTTCTAAAATCAGCCTCATATC
Porphyromonas gingivalis	FK2	30.1	30	AGATACAGTTCTTTATGAAATTAAAGTAGATATTCC
Porphyromonas gingivalis	FK2	30.1	31	TCAAGGAACTGGCGGAAGCGCGGATTCGGCAGAATA
Porphyromonas gingivalis	FK2	30.1	32	GCCCCCATCAGGTGTATTTTTTGATTTTAGCGTCTT
Porphyromonas gingivalis	FK2	30.1	33	AGGGCGGGGATGGGAACCAGCTCCTGATTAGCGCC
Porphyromonas gingivalis	FK2	37.1	1	TCTAACGCGCCGCAACGTGGACAATATCCTAAGTTCAT
Porphyromonas gingivalis	FK2	37.1	2	GTCATTATTGGCGGTTAACAACTCATTATTCTTCTCAT
Porphyromonas gingivalis	FK2	37.1	3	ATAAATAGAGAGGCTCCGAGTGCCACTGCTGCACCA
Porphyromonas gingivalis	FK2	37.1	4	TTTTGGATAATATCCTTATAGGGGTGACTATCAA
Porphyromonas gingivalis	FK2	37.1	5	TTATTTACATTAAAAGTAGTTTCTTTAAGATATTTGT
Porphyromonas gingivalis	FK2	37.1	6	TTGAAACCTTTAGCTTTAGCTACAGATCTTCTGTTAG
Porphyromonas gingivalis	FK2	37.1	7	GATTCTCTCCGCTTTCTTTTTAACTTCATCAGATACTT
Porphyromonas gingivalis	FK2	37.1	8	AACATGCCTCATGGCGTTATGTAATCTTTCTAGGCC
Porphyromonas gingivalis	FK2	37.1	9	TTGGTTCTATATCCATCGTTATTAGCTGTTAAAAGC
Porphyromonas gingivalis	FK2	37.1	10	GACAATTCTGGTCTTCATCTCGCCTCTCAGTTTGATGT
Porphyromonas gingivalis	FK2	37.1	11	CGATTGAGTTCAGTTCGAGTATCATCGTTCAGAACA
Porphyromonas gingivalis	FK2	37.1	12	TTTTCTTTGGTCTTCTTTGCCATAGTTGTGTTGTTAA
Porphyromonas gingivalis	FK2	37.1	13	GCTTTTGTAAAGCCTTATGATAAACCTCTGTGCAAC
Porphyromonas gingivalis	FK2	30.1	1	TGCGGCTGTCGGGGACAACGGGTATCTGGTGGCCAC
Porphyromonas gingivalis	FK2	30.1	2	TGATAGGGGTACGCCTGTACGACAACCCCGGAACTG
Porphyromonas gingivalis	FK2	30.1	3	CGATTGCTGCGACGCGCAGATGTCGCTCATAATCGC
Porphyromonas gingivalis	FK2	30.1	4	GTTGAAATAGATCCATACACCCTTGGGGCGTGGCT
Porphyromonas gingivalis	FK2	30.1	5	ACCCAGAGATCATCGGACATTTCGTCAGTGGGCTCT
Porphyromonas gingivalis	FK2	30.1	6	TTACAGGAGAATGGCTGTATGGGTATCTTTTTAACTA
Porphyromonas gingivalis	FK2	30.1	7	ATAAGGCGTGGGTTGTGGAATGTGTGGCTGGAAAC
Porphyromonas gingivalis	FK2	30.1	8	ATACGAGGGGGATATAGTTTCTTCTGGAGATACGAC
Porphyromonas gingivalis	FK2	30.1	9	ATTCACCCCTGTCAAAAGCCCGTCGAGCTTTACACG
Porphyromonas gingivalis	FK2	30.1	10	CCCACTAATCAGGTGGGGAAACCTTGAAGACCCTA
Porphyromonas gingivalis	FK2	30.1	11	TCAGGGTCTCGGCTTTTGCCTTCTCGACAAAACCA
Porphyromonas gingivalis	FK2	30.1	12	CCTCGAGCCGGGAGCGACAACCGCGGATGCAAGAAA
Porphyromonas gingivalis	FK2	30.1	13	GCACCTCTTCGGTATCGAGCACCCAGTCTTCGCGA
Porphyromonas gingivalis	FK2	30.1	14	ATCGCCAACCGACAAGATGAGCGTCCGCGTCCGCG
Porphyromonas gingivalis	FK2	30.1	15	TGTTCGTGAACTGACACATGACCCCAATAGAGCCAA
Porphyromonas gingivalis	FK2	30.1	16	GTGAGAGGCAGTCCCTTCCGATCAGGCGCGCATAGT
Porphyromonas gingivalis	FK2	30.1	17	CGAACATTTCGCCGGGTACGTTCTCCAGCAAGTTC
Porphyromonas gingivalis	FK2	30.1	18	ACAAGTGACATGAGGATAACAGAAGACGGCTTTGTA
Porphyromonas gingivalis	FK2	30.1	19	AGTTGGAGCTGATAAAACAGGAATGCCCTCATTTAA
Porphyromonas gingivalis	FK2	30.1	20	CGATCAATCAGAAACTCCAGCCGAACGTTCCCGG
Porphyromonas gingivalis	FK2	30.1	21	AGCGGCACGAAGTCAGGAAGAATAGGGCTGCCGTCA
Porphyromonas gingivalis	FK2	30.1	22	AAAGTGAAATCGGAGCGAATCGTAGATGGGAAGAAA
Porphyromonas gingivalis	FK2	30.1	23	TGTTGGCCTGTTGAAATTGCCGATATTTTGGCCGTA
Porphyromonas gingivalis	FK2	30.1	24	TATTACACAAAAGAAGACGACGGCCTTACTAAAGAT
Porphyromonas gingivalis	FK2	30.1	25	TAGGAGGAAGCCTGCTGATCTACGTCCAACTTTTCG
Porphyromonas gingivalis	FK2	30.1	26	AAACGCCCGCAAAGGATCTGCCTATATTCTTCGTTG
Porphyromonas gingivalis	FK2	30.1	27	CCCCGATGATGGTAGTACAAAAACCTCTGTCAGTGCA
Porphyromonas gingivalis	FK2	30.1	28	ATCCTTGCTTGATGAGAACGGGAAACTTGACCTT
Porphyromonas gingivalis	FK2	30.1	29	CTCGATACTAACGCAAGATGCGGGTTAGCGCATGGC
Porphyromonas gingivalis	FK2	30.1	30	ACCAAACTCTGTCATCACTTTCATTGCCTGTATT
Porphyromonas gingivalis	FK2	30.1	31	GGCGATTGCAAATTGCTGCCACGGCTCCAAGTTGA
Porphyromonas gingivalis	FK2	30.1	32	GTCTCACCCTGTCCATTGCAGTGATGCAGGGGACTG
Porphyromonas gingivalis	FK2	30.1	33	GCCCGCGGACACGGTCACACCACCATATCTCAGCTC
Porphyromonas gingivalis	FK2	30.1	34	CTCCTACAAAAGAGGCGGACGCGCCTTCTTTCCAAA
Porphyromonas gingivalis	FK2	30.1	35	AGAGCCGGGCAACATCCAGCTACTCGAGAACGTACC
Porphyromonas gingivalis	FK2	30.1	36	TGCATCTAAAGCACGCCTCTATCACACCTCAATT
Porphyromonas gingivalis	FK2	30.1	37	GCCATTTCAGGGCCGTACAGGGTTTCAAATACGTA
Porphyromonas gingivalis	FK2	30.1	38	ACTTCTTCATCTCTCGCTTCTTCAAATGCTCGCTCA
Porphyromonas gingivalis	FK2	30.1	39	GGAGGAAGAAAATAAGTCGTTTCATTTTAATTTTTT
Porphyromonas gingivalis	FK2	30.1	40	TTGAAAGCCCGAAGATAATCTACACGCAAGATCGCTA
Porphyromonas gingivalis	FK2	30.1	41	TGCTTCCCCGTCCGTGACGGGCTGGAGGCTATAGAAG
Porphyromonas gingivalis	FK2	30.1	42	AGTGTGGCCCTGAAGATTTGTCTTATTTAGTCGGAA
Porphyromonas gingivalis	FK2	30.1	43	TATCCGCGCCCTTATGCTCGACGACGCAGACGAAT
Porphyromonas gingivalis	FK2	30.1	44	CAGAGGGTGGGAATCTCCTTCAAAATAAGATTCATTT
Porphyromonas gingivalis	FK2	30.1	45	TAGACCTGCCCAACCCGGTGGCCGCGGAGTATTTCGT
Porphyromonas gingivalis	FK2	30.1	46	AATCGCGGGTGCCCAACTCGGACAGGACACACGCAA
Porphyromonas gingivalis	FK2	30.1	47	CTGCTGCAGGGAGGCGCGCTATTGTGGGCTTGCATGTGG
Porphyromonas gingivalis	FK2	30.1	48	GCGGTCAAGTATAAAGACTCGCAAACGAACTTTAAT
Porphyromonas gingivalis	FK2	30.1	49	GTTTGGTGGTATCACGAGTGTGCATGATGTCGATGAG
Porphyromonas gingivalis	FK2	30.1	50	GTCCGCGCGCATGGCGGACAAATGGCAAGAGCATGCG
Porphyromonas gingivalis	FK2	30.1	51	CCAAGCGGGATTTATCCTATTAAATAGCGCACCA
Porphyromonas gingivalis	FK2	30.1	52	GCGCAGTGTTTGTACGCAAAGACGGAGGCAGCGGTCA
Porphyromonas gingivalis	FK2	30.1	53	CGAGACGCATGGCTTTTGAGTCTGATACGTACCCGT
Porphyromonas gingivalis	FK2	30.1	54	TGCCGAGATGCGTCGCGCCAATGTGGCCGCTGATGG
Porphyromonas gingivalis	FK2	30.1	55	CGGATTTAGGGAGAAGATACTTCCGGGAGCTTTCGAC
Porphyromonas gingivalis	FK2	30.1	56	AACGATCCGCCCTGACAAGCGAGTGAAAGTAGACA
Porphyromonas gingivalis	FK2	30.1	57	AAACGGCCCATTTCGGAGTAGCAGAAAGGACTGTAC
Porphyromonas gingivalis	FK2	30.1	58	ACCTCAGAAGATTGAGGATGTCAAGAAGCAGATGGA
Porphyromonas gingivalis	FK2	30.1	59	TAGATTTCCTCTTTCGGGACAAGGAAGTCGGGGTACA
Porphyromonas gingivalis	FK2	30.1	60	TTTTTGCGAATGTTCAGCGACCCGCGCAGGTCGGTCG
Porphyromonas gingivalis	FK2	30.1	61	AGGGCGGGGATGGGAACCAGCTCCTGATTAGCGCC
Porphyromonas gingivalis	FK2	36.1	1	ATATGGACACAATATGCTACTCTCTTTGTT
Porphyromonas gingivalis	FK2	36.1	2	ATAGGAAATTGCATAGATTTTTATAGCACC
Porphyromonas gingivalis	FK2	36.1	3	TAAACAACCCCAGTAGTCTTTTCACTATCG
Porphyromonas gingivalis	FK2	36.1	4	TCCGCGCGGTAGCGGTGCTTTGGAGACCTT
Porphyromonas gingivalis	FK2	36.1	5	CAGACCACTTTCTGCTTTTTGAGGAATTTG
Porphyromonas gingivalis	FK2	36.1	6	TCTTTAACGGTCGCACCTTCAAAAATTAGT
Porphyromonas gingivalis	FK2	36.1	7	AGAGAATCTATCATAGAAACTGGCTATTTT
Porphyromonas gingivalis	FK2	36.1	8	TGATTCTATGTAATTAAGACTTTTATCATG
Porphyromonas gingivalis	FK2	36.1	9	ACCGATTTTTTTTTCTATACTTTTTCCACC
Porphyromonas gingivalis	L1	30.1	1	TTCCCTGAGCCGGAAGTCCTCGTAGTCTCGACCGAC
Porphyromonas gingivalis	L1	30.1	2	TGGCGTCCGATATTTTTACCCAATCGTTATTGAGCA
Porphyromonas gingivalis	L1	30.1	3	GAGCGTACATTTGATGGATATGTCAGGGACATTATGCC
Porphyromonas gingivalis	L1	30.1	4	CCGATTTTGCGGTTTAGGGATGCCGTTTTGTTGTCG
Porphyromonas gingivalis	L1	30.1	5	CGGGCCGCCCGTCGGGAACAAACAAGAAAGTTCCCG
Porphyromonas gingivalis	L1	30.1	6	GTACACGGACAGGGGCGAATACGAGTATCTGATACA
Porphyromonas gingivalis	L1	30.1	7	TAAGGCTGAAAATACACCGTATGCGAATAACCATA
Porphyromonas gingivalis	L1	30.1	8	TATGATGCGTTGGTTGGCCTCCATATTGGCCATAATA
Porphyromonas gingivalis	L1	30.1	9	TCCATCCGGATTGCCTATCCGCGTTGCGAGCGGC
Porphyromonas gingivalis	L1	30.1	10	TTTATGGAGGCTCCGCTCGTTGGCCTGTACCCGTTT
Porphyromonas gingivalis	L1	30.1	11	AGCTTTATAGTCGTTCTTCGTCGAGGATTTCCACGA
Porphyromonas gingivalis	L1	30.1	12	ATACACGAAAATACGGTCAAAAGGATAGAGCTGGTAC
Porphyromonas gingivalis	L1	30.1	13	TTGCACCCTTCAGCTTCGAGGTTACCTCCTTCGTGG
Porphyromonas gingivalis	L1	30.1	14	AGGCACCCTTCTTCAACTTGAATCTGGGGACGTATC
Porphyromonas gingivalis	L1	30.1	15	AAGATTCCGATGCCATCACAGCGTCCACTAATACCG
Porphyromonas gingivalis	L1	30.1	16	AGCGGTGGCAGCTCCGCGTGAGAGCTAAGGCGTA
Porphyromonas gingivalis	L1	30.1	17	GCGGCCGAATGTGACGTGCCGGACGATGTTATATCAC
Porphyromonas gingivalis	L1	30.1	18	ATCCGGTAACTCCCATACTTTGCTGAAAATTATTT
Porphyromonas gingivalis	L1	30.1	19	GGTATCTCCTTTATCGCAGTAGTGATTGCTGTGCT
Porphyromonas gingivalis	L1	30.1	20	GAACTTCATGAGAATGGAGTGCGCCTGTCAATTAAG
Porphyromonas gingivalis	L1	30.1	21	GCTTCCCCGTCCGCGACGGGCTGGAGGCTATAGAAG
Porphyromonas gingivalis	L1	30.1	22	AATCGGAGAGCAGCTACATGAGCAGCGCGAAAAGCT
Porphyromonas gingivalis	L1	30.1	23	TATATTACTTTTTTCTTTATTTTTTCCGCCGCGCCTT
Porphyromonas gingivalis	L1	30.1	24	CACCCTTTTCGTTTACAATTCCGAAGAGGTGTCCGAAA
Porphyromonas gingivalis	L1	30.1	25	CTCTTTTTGACTTGACGCGCAACCGCTCAAAAGGG
Porphyromonas gingivalis	L1	30.1	26	AATCTTTTATGTGCGCTTTGAGGCGTTCCAGTTCTT
Porphyromonas gingivalis	L1	30.1	27	ATTAATGAGATCGATAAAAAAAGAGCCCTCAAGGCG
Porphyromonas gingivalis	L1	30.1	28	TCGTCTTTCACCTCCGCCTGTACGTAGCGTTTAGAGG
Porphyromonas gingivalis	L1	30.1	29	CCCCGACTTTCTTGAACTCCTCTATCATCAGCTCT
Porphyromonas gingivalis	L1	30.1	30	GCTGGTGATATTTAACAAAGACGAAAAAAGCTCGCG
Porphyromonas gingivalis	L1	30.1	31	ACTCCGCGCGCGGTGGTCATGGAAAATCCACTGTT
Porphyromonas gingivalis	L1	37.1	1	ATATTCCCATTTCCATCGCTAAGATGGATCGTGAA
Porphyromonas gingivalis	L1	37.1	2	GTATTTCTACATCTTCTGCATCATTAACACCAAGATCT
Porphyromonas gingivalis	L1	37.1	3	CTTTAGCCGTTAGCATTCTAATATCATAGTTTTGCT
Porphyromonas gingivalis	L1	37.1	4	AATTTCTTTGTTTCTGTTTGCTTTGTAGCTTTCATAA
Porphyromonas gingivalis	L1	37.1	5	GCATTACTGGCTTCTTTCCCTCCTGTGTAATGCATT
Porphyromonas gingivalis	L1	37.1	6	AATCACTAAAGGAGATCTTTAAGTTTTCAGAAGA
Porphyromonas gingivalis	L1	37.1	7	TGTCCCTGCTGTTCGTGGGGAAGAAGGTCCCTTA
Porphyromonas gingivalis	L1	37.1	8	GGTCATACCCCTTATCGTTTTCTAGATTAAATAACA
Porphyromonas gingivalis	L1	37.1	9	TAAGAACTAAAAGTCTAACTTTTTCAGTTCTTTTAC
Porphyromonas gingivalis	L1	36.1	1	TTCTTTAGAATGTTTAGCAGTTATTCGAGT
Porphyromonas gingivalis	L1	36.1	2	AGAACCAAAGAGAGCCCCTAATGCACCATG
Porphyromonas gingivalis	L1	36.1	3	AGACAATCCCTGGTATAAATACCTCCATAT
Porphyromonas gingivalis	L1	36.1	4	CTCCATTATATCGTGCTTATTTGAAATATC
Porphyromonas gingivalis	L1	36.1	5	ATCTGTTATATTTTCATCTATAATAGGAGA
Porphyromonas gingivalis	L1	36.1	6	ACGTCTCTACAGCATCCGACTCCTGATCTT
Porphyromonas gingivalis	L1	36.1	7	GTACACCTTGTTCGGGCGGCCGCCCGCCTC
Porphyromonas gingivalis	L1	36.1	8	CCATCCTACATCAAGCTGTTTACGTAGTCT
Porphyromonas gingivalis	L1	30.1	1	TCCAACTGCGTTAAATCGGTTCCAATTACCGCACCCC
Porphyromonas gingivalis	L1	30.1	2	AATGCAAATGCGTTGACAAATGATAGCGGATTGTATT
Porphyromonas gingivalis	L1	30.1	3	TTACCCGGTTCGTCGGTTGTCCTTTTTCCTCTTTAA
Porphyromonas gingivalis	L1	30.1	4	TGAAAGGTTATGAACTCGGATATATTTTTCCAACGT
Porphyromonas gingivalis	L1	30.1	5	TAACAAAGCAATTGTAGAAGAACTGAAAATAAAAGT
Porphyromonas gingivalis	L1	30.1	6	CCTCATGAAGAACGTTTCAGACAAGCTAAACTTGCTAA
Porphyromonas gingivalis	L1	30.1	7	AGCTCCTTCTGGACGAATATGATTGAATGATATTTT
Porphyromonas gingivalis	L1	30.1	8	TAATCAGATAACACCTTTCTTTCCCTCAATCTTTTCT
Porphyromonas gingivalis	L1	30.1	9	GTTTTGCCGTTTAAAAAATAGTTCTTACCTTCGTAT
Porphyromonas gingivalis	L1	30.1	10	AAAATACGCTGAAGACTTTTCTAAGTTCTCAATTC
Porphyromonas gingivalis	L1	30.1	11	TAAAACTCATTGACCTTGGTAGAGTGAATTTGGTGA
Porphyromonas gingivalis	L1	30.1	12	TTTCGTCCATCGAGCGCAGATTGTCCGCCTCCAAGC
Porphyromonas gingivalis	L1	30.1	13	TTGCGGATCGCAAGCACGAATCCGAACACGATGCTC
Porphyromonas gingivalis	L1	30.1	14	CCTCTCCAACCTGCGGGTATTCGGTCTGCAAATGG
Porphyromonas gingivalis	L1	30.1	15	AACCAGGCAACTATTTAGAGGTCATTCATGAATGT
Porphyromonas gingivalis	L1	30.1	16	TGATTGCGACGCTGGGCGGATTTGCCGCGGGCGTGA
Porphyromonas gingivalis	L1	30.1	17	TACGCCGTGGAGGTGGTAAGAGAAGTAAACAGACTAA
Porphyromonas gingivalis	L1	30.1	18	AAGCATGATCTATCTCTAACATAGCCAATTGCTC
Porphyromonas gingivalis	L1	30.1	19	AAATGATCTCATAGTCCGATCTCCTTTAGCCACTT
Porphyromonas gingivalis	L1	30.1	20	CCGTGGATAGCGTTCTGCATTTCGTTTGACGCTCCGG
Porphyromonas gingivalis	L1	30.1	21	CCTACGTCTGTCAATTAAGCGGGCGTACGACAGTGA
Porphyromonas gingivalis	L1	30.1	22	TTAAAATAAGAGGGGTGGTAGGACACCCCTCTACGGG
Porphyromonas gingivalis	L1	30.1	23	TAAACTTAAAAGAAATATCGAAAGAGTCGCTCGATT
Porphyromonas gingivalis	L1	30.1	24	AAAGAAGTGCTTGCCAATATGGAGCTTTCCGTACGCG
Porphyromonas gingivalis	L1	30.1	25	GGGTTCGAATCCCGCTACCCCGACAATTTGAAAATC
Porphyromonas gingivalis	L1	30.1	26	TGAGCGTGAAGTTATCATGAGGGAAACCCATGTAG
Porphyromonas gingivalis	L1	30.1	27	CCGCCAGATGACTCGTAACAGTCGAAGGGTCGTATC
Porphyromonas gingivalis	L1	30.1	28	GCCCGTGTCTCGTTCATAAGCCCGCCGGAGGGACTCG
Porphyromonas gingivalis	L1	30.1	29	TGCGAGCTCGACTCGCCGACGGGGCAAGACGCGACA
Porphyromonas gingivalis	L1	30.1	30	TCCGCCTCAACGACAACAATATAGCTGCTGTCGTGGA
Porphyromonas gingivalis	L1	30.1	31	TCGAAGGACATCTGGAAGTGTTTCGGTTGTGGCGA
Porphyromonas gingivalis	L1	30.1	32	AGAAAAGCAACAAAAACCGTCCTACCGTCCAACAAG
Porphyromonas gingivalis	L1	30.1	33	TCTTAATTACCGCGTCGCGGATATCGTATATGCGCA
Porphyromonas gingivalis	L1	30.1	34	GCGTCGTACAGCCGTACCCCTATCAGCGCCCGCTCG
Porphyromonas gingivalis	L1	30.1	35	ATTTCCTTGTCAATTTCCTTAAAGGTCATACTCCGC
Porphyromonas gingivalis	L1	30.1	36	ATATGCCCGAAGAGGCTCCGTTCTTCAATCTCAATC
Porphyromonas gingivalis	L1	30.1	37	GCTATCGATATGCCCTTGTCGAGCGCAAGGATAGC
Porphyromonas gingivalis	L1	30.1	38	TCGAGGACGAAGAGGGGAACGCCGTCGTTCTGAACA
Porphyromonas gingivalis	L1	30.1	39	GGCATCAAGGTACATGTATTAATGATAGACTATGT
Porphyromonas gingivalis	L1	30.1	40	ATGAGAAACATCTATTCTTTATTATAATACCGAAGTT
Porphyromonas gingivalis	L1	30.1	41	CTATAGGTACTGGTATCATCAATTCCTCACAAATGT
Porphyromonas gingivalis	L1	30.1	42	ATTTGTGCTATTTGCGTATCTCTAATGCAGACACTA
Porphyromonas gingivalis	L1	30.1	43	CCCTGTTCTCGAAAGGCAAAGTGCTGTTCGGTCTT
Porphyromonas gingivalis	L1	30.1	44	GGCCCAAGCTCGTGAGGAGGCGGAAAAAGCCGTC
Porphyromonas gingivalis	L1	30.1	45	TTTGTCCAGCTCAATGCGACCGTCCGTAGTCTTTTT
Porphyromonas gingivalis	L1	30.1	46	CCTCGCCCGGGATATGTTCGAAGAGGTCGAGCCAG
Porphyromonas gingivalis	L1	30.1	47	CATAAGTTCCACAACTCGCGCGAGATAACTGTAGAGG
Porphyromonas gingivalis	L1	30.1	48	AAGGCTGATACGGTCTATCAAACCGTGACCGTGAG
Porphyromonas gingivalis	L1	30.1	49	CCCACGCCCAAGCGCGGTAAAGGTGCAGCCATTGG
Porphyromonas gingivalis	L1	30.1	50	AGAAACCAACGCGCTAATTATCAGCGCGTTAGTTTT
Porphyromonas gingivalis	L1	30.1	51	TGATCAACCCGTCCGCCAGCTGCCGCTTCAGCTCGT
Porphyromonas gingivalis	L1	30.1	52	CGTACTGATAATTACGCTGCAGGGTCAGACGGTGGT
Porphyromonas gingivalis	L1	30.1	53	GAACAATAACAGATGATAACAGCAGAACAAATCAGAG
Porphyromonas gingivalis	L1	30.1	54	TAAACAATTTTTCAGGAGGTAGTATCTACTCGACAGG
Porphyromonas gingivalis	L1	30.1	55	CTGCTCGAGATGACAGACAACAACGACAAAATTACCG
Porphyromonas gingivalis	L1	30.1	56	TTAAATTCTTTATTCCTTCCAGGGTCTTCAGGTCTA
Porphyromonas gingivalis	L1	30.1	57	GACGCTGGAAGGGTTCTTCCAAACACGCTATCGAAA
Porphyromonas gingivalis	US4	30.1	1	CTGATTGTTTGTACCGTAATCTTTCAACTGCCAATA
Porphyromonas gingivalis	US4	30.1	2	TCAGACATAAAATAACAAAGAAAAATTAAACAAA
Porphyromonas gingivalis	US4	30.1	3	GCCACAAGAACACTACTGAATGTCGTAAACGTCCT
Porphyromonas gingivalis	US4	30.1	4	TTACTCTTCATCCTAATACGATACAAAAAGAGGA
Porphyromonas gingivalis	US4	30.1	5	CGTGATATGTTCTATACAGAGTGGAAACCAAAATATT
Porphyromonas gingivalis	US4	30.1	6	AATTCGGCACGGATGGTAGTCTCCATCCAGCTCATGA
Porphyromonas gingivalis	US4	30.1	7	CAAGAGGCCCTTGAAGTAATTAACTACTTCTACATAC
Porphyromonas gingivalis	US4	30.1	8	GCATCCACCTGCTGCCGTCGCCGGCGGCGTCGACA
Porphyromonas gingivalis	US4	30.1	9	CAAATTTAGAGCAAAACCAACAACAGGTGGGTATCCG
Porphyromonas gingivalis	US4	30.1	10	AAAGTCGTGTCCTTTTACGGTCACGGTGTCTCCGAT
Porphyromonas gingivalis	US4	30.1	11	TAAAGAAGTTTTCCGTCAGCACGGCGGCGCAATGCGA
Porphyromonas gingivalis	US4	30.1	12	CTTTTGGTATCTTAGGTGCAGAAAAAGCCTCTGCAT
Porphyromonas gingivalis	US4	30.1	13	TAGGGAACTTTCTTTCTGGAACTGTTGCATTAGTGA
Porphyromonas gingivalis	US4	30.1	14	AAATGTCTCCTTTGGGATGTCTTCTGCTAAGCTTGT
Porphyromonas gingivalis	US4	30.1	15	AAGTCCTCTAAGTGGAGTAGAAGAGCCGCAGCCTA
Porphyromonas gingivalis	US4	30.1	16	AACTACTATGCTAATACAAAAAGTATAGTGTGTGAT
Porphyromonas gingivalis	US4	30.1	17	TTTGGATATAGTTCTAAATCATAATAAACAATAAT
Porphyromonas gingivalis	US4	30.1	18	GTGGGTATGTAAGAACATCACTATTACCTCAAAATA
Porphyromonas gingivalis	US4	30.1	19	ATTTTTTCTGAAAACTTCATGCCTGGCAGGGACAGG
Porphyromonas gingivalis	US4	30.1	20	CCCTCGAGCCGGGCGCAACGGTTGCCGATGCCAGAAA
Porphyromonas gingivalis	US4	30.1	21	TAGTTACAAAACATAAACAAGAAAAAAGAATTTTCAT
Porphyromonas gingivalis	US4	30.1	22	ACAGCCATCGAATGTCCATTGAGTCGAACGTGCATA
Porphyromonas gingivalis	US4	30.1	23	TGTCAATATGCCGGCGATTTGATCCCAGATGCTTCAC
Porphyromonas gingivalis	US4	30.1	24	TTGTACCCACGTGCACGCTGAATAACCACAAGGTCT
Porphyromonas gingivalis	US4	30.1	25	GACCCATCGAAGCACGCGGATATCACCTTCGCCGAA
Porphyromonas gingivalis	US4	30.1	26	GCAGTAGACGATAGAAGCCTGCGTGTCTGTTGCCC
Porphyromonas gingivalis	US4	30.1	27	CTTCAAACTTCGCGTACCCCTTGCCCGACTCCGCTT
Porphyromonas gingivalis	US4	30.1	28	ATGTCGAGATCGATCAGCATCCTGATCACCACCTC
Porphyromonas gingivalis	US4	30.1	29	AGCGATTGGGTACACCTTGTTGTCGAAGAGCACCTC
Porphyromonas gingivalis	US4	30.1	30	CGCAAGCAGTACCAACGCTTCGGATATTTTCCGCTT
Porphyromonas gingivalis	US4	30.1	31	CGAGGCGGACAACCCGGCCGTCAAGGCGGATCAGAT
Porphyromonas gingivalis	US4	30.1	32	CGATCAGCTGCATAATCTGGTCGTTGATGGCGTC
Porphyromonas gingivalis	US4	30.1	33	AGAGACTTGTGTCTGATTGTCTGTGCAATTATTTTGT
Porphyromonas gingivalis	US4	30.1	34	GAGCCTCGATGCATCCCGAGGCGGAAGCCAGCCT
Porphyromonas gingivalis	US4	30.1	35	AACCTCCATCAGCGCTTTTTTCTCGGCCGTCAAGGCC
Porphyromonas gingivalis	US4	30.1	36	CGCCGCAGGCATCAAGGCTACGAAGCGCAACGCAG
Porphyromonas gingivalis	US4	30.1	37	CTTCATCCTGTCATCGAGTCGCCGCCAATCATCCT
Porphyromonas gingivalis	US4	30.1	38	AGTGGGCAACGATATTTTCCATCATGAGTGCTTTC
Porphyromonas gingivalis	US4	30.1	39	CTGGTGGGAGACGAAGATGATTTCTTCAATATAATTAA
Porphyromonas gingivalis	US4	37.1	1	TTCAGTAGCTTTTTTGCTATTAATGAGGTTTTGCTACTCTC
Porphyromonas gingivalis	US4	37.1	2	TTTTTCAAGCTCTTCTTCTGTAAACTTTCTCATTTTATT
Porphyromonas gingivalis	US4	37.1	3	GGTTTTCTTATAGGATAGGGGAATTCAGGCCCTTGG
Porphyromonas gingivalis	US4	37.1	4	TATTTGCACTTGCCGCAGATGGTCAGGGAGCATCAAT
Porphyromonas gingivalis	US4	37.1	5	AACTGGTCTAGTGCATTCTGAGCTGCAGCCTTAGCAGTTTTGG
Porphyromonas gingivalis	US4	37.1	6	TCTACACTGGCAATAAGATCATCATCCACAGACTTA
Porphyromonas gingivalis	US4	37.1	7	ATAATCTCCAGAATCTCTCACATCAAGTATGATAA
Porphyromonas gingivalis	US4	36.1	1	AACCGAAATAGGCCGTATCATCGTCCATC
Porphyromonas gingivalis	US4	36.1	2	CTTTTACATATTTTTCAGTGGCTTTTATA
Porphyromonas gingivalis	US4	36.1	3	AGGAGGAAGTTGTTTATCATCACCAATAA
Porphyromonas gingivalis	US4	36.1	4	CTACGACGTCGATAAACATGTCTTCAGAA
Porphyromonas gingivalis	US4	36.1	5	CTTTAGTGTTCTATTAACTCGTCTGATTG
Porphyromonas gingivalis	TDC59	30.1	1	GCTTTTTCACCTTTCGCGCCAATCGCTCAAAGCTCA
Porphyromonas gingivalis	TDC59	30.1	2	TCTTTTTTTGAAGAAAATTCATAGAAACAATGTAAG
Porphyromonas gingivalis	TDC59	30.1	3	CCGACCTGCTTCCACCCTCTTCCGCCTTTATTCAA
Porphyromonas gingivalis	TDC59	30.1	4	TGTTGGCTTCCAACTTGTCGGCTTTGATCTCAACAT
Porphyromonas gingivalis	TDC59	30.1	5	GAGGCCTCATTCGGCTCTATCTTCGCACCCGACAC
Porphyromonas gingivalis	TDC59	30.1	6	AGTAATTATTCAAATTTCTTGTTTATCGGATCTCT
Porphyromonas gingivalis	TDC59	30.1	7	CCTCTAAAATCATGTACGATTTTAGGGGGTTGTTTA
Porphyromonas gingivalis	TDC59	30.1	8	ACCTGCAATAGATATACGACATAATTTCGTATTGCA
Porphyromonas gingivalis	TDC59	30.1	9	CCGAGCGATAAGACCACATAAGGAGAAACGATCCGCT
Porphyromonas gingivalis	TDC59	30.1	10	GTGAACGGAGCGTCGAAACAATGCCACGTTCCGAA
Porphyromonas gingivalis	TDC59	30.1	11	TGTTTCAGGATTTACCGTTGTGTACGTTCTGAGCT
Porphyromonas gingivalis	TDC59	30.1	12	ATTTCTTACGCCCCATTCAAACTCATCCAGAAATTCT
Porphyromonas gingivalis	TDC59	30.1	13	TTCGGTGGCATCGTCTTCGTTCGCATACAGAACGT
[truncated: 4,899 more rows]
