# Supplementary material for: Investigation of potential targets of Porphyromonas CRISPRs among the genomes of Porphyromonas species
Source: PLoS One. 2017 Aug 24;12(8):e0183752. doi: 10.1371/journal.pone.0183752 (PMC5570325; doi:10.1371/journal.pone.0183752)
Supplement: S5 Table — (XLSX) [file pone.0183752.s009.xlsx]

## Sheet: S5
S5 Table. CRISPR types found in this study.
Type	The number of CRISPR locus	The number of repeat	The number of spacer	Cas type	Consensus nucleotide sequence of repeat (5' - 3')	Mean ± SD length of repeata	Mean ± SD length of spacera	Information from repeat by CRISPRmap				Note
								Correspondence with CRISPRmap ID	Structural motif	Sequence family	Superclass
30.1	127	3252	3125	I-C	GTTTTAATTCCTGTATGGTGCAATTGAAAT	30.0 ± 0.5	35.9 ± 1.0	Pgin0TDG5XF2	-	2	A	Type 30 in Watanabe et al. 2013 GBE.
30.2	1	4	3	-	GTTACATCAGCACGATAGTCCATTTAGATC	30.0 ± 0.0	35.7 ± 1.2	-	-	-	-	-
30.3	6	457	451	I-C	CTATCAATCGTACCTTAGTGGAATTAAAAC	30.0 ± 0.0	36.2 ± 1.1	-	-	-	A	-
30.4	17	329	312	Unspecified	GTTTCAATTCCAATATGGTGCGATTGAGAG	29.9 ± 1.1	36.0 ± 1.0	-	13	-	A	-
32.1	33	746	713	I-C	GTCGCACCCCCCCGGGGTGCGTGAATTGAAAC	32.8 ± 0.9	34.5 ± 1.2	-	3	-	C	-
32.2	2	16	14	I-C	GTCGCACCCCGTGTGGGTGCGTGGATTGAAAC	32.0 ± 0.0	34.7 ± 1.5	Pdis1AG1M3F5	3	5	C	-
36.1	75	621	546	-	GTTGTGTGTACCCTTCGAATAGAGGGTAGATCCAAC	36.0 ± 0.8	29.9 ± 0.6	PginBG8XX	-	-	F	Type 36.1 in Watanabe et al. 2013 GBE.
36.2	42	312	270	-	GTTGTCTCCACCCTTCTAACTAAGGGTATTCCCAAC	36.1 ± 1.5	29.6 ± 0.7	PginBG5XX	-	-	F	Type 36.2 in Watanabe et al. 2013 GBE.
36.3	4	38	34	Unspecified	GTCTAGGTACTCTCTTTAATTTCTACTATTGTAGAT	36.2 ± 0.4	28.4 ± 1.2	-	18	-	F	-
36.4	2	24	22	Unspecified	ATCTACAATAGTAGAAATTACTAAAGCCTTATAGGC	36.0 ± 0.0	28.6 ± 0.8	-	18	-	C	-
37.1	37	330	293	III-B	CTCACTATACATACACAGTCCGTAAGGCTATTAAGAC	37.1 ± 0.7	36.6 ± 2.6	PginBG1-M4X	4	-	E	Type 37 in Watanabe et al. 2013 GBE.
37.2	15	189	174	III-B	GTATCTATACATATTCAGTCAGTAAGACTATCAAGAC	37.1 ± 0.3	36.8 ± 1.9	-	4	-	E	-
37.3	3	35	32	Unspecified	GTCTTAATCCTTGTTCTAATGGAAGATGCTCTGCGAG	37.1 ± 0.3	36.5 ± 1.4	-	4	-	F	-
37.4	1	13	12	III-B	GTATCTATACAAATACAGTCTATAGGATTATCAAGAC	37.0 ± 0.0	36.4 ± 1.4	-	4	-	E	-
38.1	1	3	2	II-C	AGTTGTATCTAGTTCCCTAAAGTAATCAATTCACAACT	38.0 ± 0.0	27.5 ± 0.5	-	4	-	F	-
46.1	62	910	848	II-C	GCTGTGCGTTGCAACAAAAATACTAAATCTGAAAGCTATTCCCAGT	45.2 ± 3.4	30.5 ± 2.1	-	12	-	-	-
47.1	5	36	31	II-C	GTTGTACTAGCTATTACGAAGGTACTGAATTGAAAGCTAATCACAAC	47.5 ± 0.7	29.7 ± 0.4	-	12	-	-	-
47.2	2	16	14	II-C	GTTGTGATTTGCTTTCATTTTAGTAACTTTGAGCCATTGGAAACAGC	47.3 ± 0.4	29.4 ± 0.8	-	12	-	-	-
Total	435	7331	6896			33.6 ± 5.4	34.4 ± 2.9
a) Partial repeats and spacers were excluded from the calculation of mean and standard deviation (SD).
