# Supplementary material for: Investigation of potential targets of Porphyromonas CRISPRs among the genomes of Porphyromonas species
Source: PLoS One. 2017 Aug 24;12(8):e0183752. doi: 10.1371/journal.pone.0183752 (PMC5570325; doi:10.1371/journal.pone.0183752)
Supplement: S6 Table — (XLSX) [file pone.0183752.s010.xlsx]

## Sheet: S6
S6 Table. The number of Porphyromonas CRISPR spacer for which the targets are described in NCBI Nucleotide Collection.
Species	Repeat type																		Total
	30.1	30.2	30.3	30.4	32.1	32.2	36.1	36.2	36.3	36.4	37.1	37.2	37.3	37.4	38.1	46.1	47.1	47.2
Porphyromonas asaccharolytica	0	0	0	0	3	0	0	0	0	0	0	0	0	0	0	0	0	0	3
Porphyromonas bennonis	0	0	0	0	0	0	0	0	0	0	0	0	0	0	0	0	0	1	1
Porphyromonas cangingivalis	0	0	0	0	4	0	0	0	0	0	0	0	0	0	0	0	0	0	4
Porphyromonas canoris	0	0	2	0	0	0	0	0	0	0	0	0	0	0	0	0	0	0	2
Porphyromonas cansulci	0	0	0	0	0	0	0	0	0	0	0	0	0	0	0	0	0	0	0
Porphyromonas catoniae	0	0	0	0	0	0	0	0	0	0	0	0	0	0	0	0	0	0	0
Porphyromonas crevioricanis	0	0	0	0	0	0	0	0	0	0	0	0	0	0	0	0	0	0	0
Porphyromonas endodontalis	0	0	0	0	1	0	0	0	0	0	0	0	0	0	0	0	0	0	1
Porphyromonas gingivalis	15	0	0	0	0	0	5	0	0	0	5	0	0	0	0	9	0	0	34
Porphyromonas gingivicanis	0	0	0	0	0	0	0	0	0	0	0	1	0	0	0	0	0	0	1
Porphyromonas gulae	6	0	0	0	0	0	0	0	0	0	6	0	0	0	0	2	0	0	14
Porphyromonas levii	0	0	0	2	0	0	0	0	0	0	0	0	0	0	0	0	0	0	2
Porphyromonas macacae	3	0	0	0	0	0	0	0	0	2	0	0	0	0	0	0	0	0	5
Porphyromonas somerae	0	0	0	0	0	0	0	0	0	0	0	0	0	0	0	0	0	0	0
Porphyromonas uenonis	0	0	0	0	2	0	0	0	0	0	0	0	0	0	0	0	0	0	2
Porphyromonas sp. 31_2	0	0	0	0	0	1	0	0	0	0	0	0	0	0	0	0	0	1	2
Porphyromonas sp. COT-108_OH2963	0	0	1	0	0	0	0	0	0	0	0	0	0	0	0	0	0	0	1
Porphyromonas sp. COT-108_OH1349	0	0	0	0	0	0	0	0	0	0	0	0	0	0	0	0	0	0	0
Porphyromonas sp. COT-239_OH1446	0	0	0	0	0	0	0	0	0	0	0	0	0	0	0	0	0	0	0
Porphyromonas sp. KLE 1280	0	0	0	0	0	0	0	0	0	0	0	0	0	0	0	0	0	0	0
Porphyromonas sp. oral taxon 278	0	0	0	0	0	0	0	0	0	0	0	0	0	0	0	0	0	0	0
Porphyromonas sp. oral taxon 279	0	0	0	0	0	0	0	0	0	0	0	0	0	0	0	0	0	0	0
Porphyromonas sp. UQD_349_COT-052_OH4946	0	0	0	0	0	0	0	0	0	0	0	0	0	0	0	2	0	0	2
Total	24	0	3	2	10	1	5	0	0	2	11	1	0	0	0	13	0	2	74
