# Supplementary material for: Investigation of potential targets of Porphyromonas CRISPRs among the genomes of Porphyromonas species
Source: PLoS One. 2017 Aug 24;12(8):e0183752. doi: 10.1371/journal.pone.0183752 (PMC5570325; doi:10.1371/journal.pone.0183752)
Supplement: S7 Table — (XLSX) [file pone.0183752.s011.xlsx]

## Sheet: S7
S7 Table. The number of Porphyromonas CRISPR spacer with targets in Porphyromonas genomes used in this study.
Species	Repeat type																		Total
	30.1	30.2	30.3	30.4	32.1	32.2	36.1	36.2	36.3	36.4	37.1	37.2	37.3	37.4	38.1	46.1	47.1	47.2
Porphyromonas asaccharolytica	0	0	0	0	2	0	0	0	0	0	0	0	0	0	0	0	0	0	2
Porphyromonas bennonis	0	0	0	0	1	1	0	0	0	0	0	0	0	0	0	0	0	0	2
Porphyromonas cangingivalis	0	0	0	0	15	0	0	0	0	0	0	0	0	0	0	0	0	0	15
Porphyromonas canoris	0	0	8	0	0	0	0	0	0	0	0	1	0	0	0	0	0	0	9
Porphyromonas cansulci	0	0	0	1	0	0	0	0	0	0	0	0	0	0	0	0	0	0	1
Porphyromonas catoniae	0	0	0	0	0	0	0	0	0	0	0	0	0	0	0	0	5	0	5
Porphyromonas crevioricanis	0	0	0	5	0	0	0	0	1	0	2	0	0	0	0	0	0	0	8
Porphyromonas endodontalis	0	0	0	0	0	0	0	0	0	0	0	0	0	0	0	0	0	0	0
Porphyromonas gingivalis	876	3	0	0	0	0	137	77	0	0	13	0	0	0	0	220	0	0	1326
Porphyromonas gingivicanis	0	0	0	3	1	0	0	0	0	0	0	0	0	0	0	0	0	0	4
Porphyromonas gulae	209	0	0	0	3	0	29	2	0	0	3	0	0	0	0	35	0	0	281
Porphyromonas levii	0	0	0	1	0	0	0	0	0	0	0	0	0	0	0	0	0	0	1
Porphyromonas macacae	4	0	0	0	2	0	0	0	0	3	0	0	0	0	0	0	0	0	9
Porphyromonas somerae	0	0	0	0	0	0	0	0	0	0	0	0	0	0	0	0	0	0	0
Porphyromonas uenonis	0	0	0	0	1	0	0	0	0	0	0	0	0	0	0	0	0	0	1
Porphyromonas sp. 31_2	0	0	0	0	0	0	0	0	0	0	0	0	0	0	0	0	0	0	0
Porphyromonas sp. COT-108_OH2963	0	0	4	0	0	0	0	0	0	0	0	1	0	0	0	0	0	0	5
Porphyromonas sp. COT-108_OH1349	0	0	0	0	0	0	0	0	0	0	0	0	0	0	0	0	0	0	0
Porphyromonas sp. COT-239_OH1446	0	0	0	0	0	0	0	0	0	0	0	0	0	1	0	0	0	0	1
Porphyromonas sp. KLE 1280	0	0	0	0	1	0	0	0	0	0	0	0	0	0	0	0	0	0	1
Porphyromonas sp. oral taxon 278	0	0	0	0	2	0	0	0	0	0	0	0	0	0	0	0	3	0	5
Porphyromonas sp. oral taxon 279	0	0	0	0	1	0	0	0	0	0	0	0	0	0	0	0	0	0	1
Porphyromonas sp. UQD_349_COT-052_OH4946	32	0	0	0	0	0	4	0	0	0	0	0	0	0	0	7	0	0	43
Total	1121	3	12	10	29	1	170	79	1	3	18	2	0	1	0	262	8	0	1720
