# Supplementary material for: Investigation of potential targets of Porphyromonas CRISPRs among the genomes of Porphyromonas species
Source: PLoS One. 2017 Aug 24;12(8):e0183752. doi: 10.1371/journal.pone.0183752 (PMC5570325; doi:10.1371/journal.pone.0183752)
Supplement: S8 Table — (XLSX) [file pone.0183752.s012.xlsx]

## Sheet: S8
S8 Table. The number of CRISPR targets in the Porphyromonas genomes used in this study.
Repeat type	Number of nucleotide mismatch (bp)								Total
	0	1	2	3	4	5	6	7
30.1	1769	683	500	266	194	93	105	34	3644
30.2	200	10	4	-	9	-	-	-	223
30.3	13	3	-	-	-	-	18	1	35
30.4	25	46	30	7	4	21	3	-	136
32.1	19	3	4	1	2	4	16	-	49
32.2	1	-	-	-	-	-	-	-	1
36.1	1002	250	41	18	26	27	-	-	1364
36.2	60	59	24	12	13	9	-	-	177
36.3	1	-	-	-	-	-	-	-	1
36.4	5	3	-	6	1	-	-	-	15
37.1	231	69	21	16	92	-	-	3	432
37.2	-	-	-	-	-	-	1	1	2
37.4	1	-	-	-	-	-	-	-	1
46.1	551	150	84	51	19	24	-	-	879
47.1	6	2	-	-	-	1	-	-	9
Total	3884	1278	708	377	360	179	143	39	6968
